# Supplementary material for: Amniotic Fluid Extracellular Vesicle Properties Evolve With Gestational Age and Reflect Fetal Development
Source: J Extracell Biol. 2025 Oct 8;4(10):e70085. doi: 10.1002/jex2.70085 (PMC12508267; doi:10.1002/jex2.70085)
Supplement: Supplementary file 2 — Supplementary Material: jex270085‐sup‐0002‐SuppMat.tsv [file JEX2-4-e70085-s001.tsv]

PG.ProteinGroups	PG.ProteinAccessions	PG.Genes	PG.ProteinDescriptions	PG.ProteinNames	PG.Qvalue	PG.Cscore	[1] 231010_Ishara_IA-7368_I1.raw.PG.NrOfPrecursorsIdentified	[2] 231010_Ishara_IA-7368_I2.raw.PG.NrOfPrecursorsIdentified	[3] 231010_Ishara_IA-7368_I3.raw.PG.NrOfPrecursorsIdentified	[4] 231010_Ishara_IA-7368_I4.raw.PG.NrOfPrecursorsIdentified	[5] 231010_Ishara_IA-7368_I5.raw.PG.NrOfPrecursorsIdentified	[6] 231010_Ishara_IA-7368_I6.raw.PG.NrOfPrecursorsIdentified	[7] 231010_Ishara_IA-7368_I7.raw.PG.NrOfPrecursorsIdentified	[8] 231010_Ishara_IA-7368_I8.raw.PG.NrOfPrecursorsIdentified	[9] 231010_Ishara_IA-7368_I9.raw.PG.NrOfPrecursorsIdentified	[10] 231010_Ishara_IA-7368_I10.raw.PG.NrOfPrecursorsIdentified	[11] 231010_Ishara_IA-7368_I11.raw.PG.NrOfPrecursorsIdentified	[12] 231010_Ishara_IA-7368_I12.raw.PG.NrOfPrecursorsIdentified	[1] 231010_Ishara_IA-7368_I1.raw.PG.IsSingleHit	[2] 231010_Ishara_IA-7368_I2.raw.PG.IsSingleHit	[3] 231010_Ishara_IA-7368_I3.raw.PG.IsSingleHit	[4] 231010_Ishara_IA-7368_I4.raw.PG.IsSingleHit	[5] 231010_Ishara_IA-7368_I5.raw.PG.IsSingleHit	[6] 231010_Ishara_IA-7368_I6.raw.PG.IsSingleHit	[7] 231010_Ishara_IA-7368_I7.raw.PG.IsSingleHit	[8] 231010_Ishara_IA-7368_I8.raw.PG.IsSingleHit	[9] 231010_Ishara_IA-7368_I9.raw.PG.IsSingleHit	[10] 231010_Ishara_IA-7368_I10.raw.PG.IsSingleHit	[11] 231010_Ishara_IA-7368_I11.raw.PG.IsSingleHit	[12] 231010_Ishara_IA-7368_I12.raw.PG.IsSingleHit	[1] 231010_Ishara_IA-7368_I1.raw.PG.Quantity	[2] 231010_Ishara_IA-7368_I2.raw.PG.Quantity	[3] 231010_Ishara_IA-7368_I3.raw.PG.Quantity	[4] 231010_Ishara_IA-7368_I4.raw.PG.Quantity	[5] 231010_Ishara_IA-7368_I5.raw.PG.Quantity	[6] 231010_Ishara_IA-7368_I6.raw.PG.Quantity	[7] 231010_Ishara_IA-7368_I7.raw.PG.Quantity	[8] 231010_Ishara_IA-7368_I8.raw.PG.Quantity	[9] 231010_Ishara_IA-7368_I9.raw.PG.Quantity	[10] 231010_Ishara_IA-7368_I10.raw.PG.Quantity	[11] 231010_Ishara_IA-7368_I11.raw.PG.Quantity	[12] 231010_Ishara_IA-7368_I12.raw.PG.Quantity	[1] 231010_Ishara_IA-7368_I1.raw.PG.IBAQ	[2] 231010_Ishara_IA-7368_I2.raw.PG.IBAQ	[3] 231010_Ishara_IA-7368_I3.raw.PG.IBAQ	[4] 231010_Ishara_IA-7368_I4.raw.PG.IBAQ	[5] 231010_Ishara_IA-7368_I5.raw.PG.IBAQ	[6] 231010_Ishara_IA-7368_I6.raw.PG.IBAQ	[7] 231010_Ishara_IA-7368_I7.raw.PG.IBAQ
A0A075B6H7	A0A075B6H7	IGKV3-7	Probable non-functional immunoglobulin kappa variable 3-7	KV37_HUMAN	0	45.13116	4	3	4	3	2	3	3	3	4	3	3	4	False	False	False	False	False	False	False	False	False	False	False	False	466130.53125	582300.1875	812864.1875	351392.875	310834.90625	232466.65625	475680.375	230244.390625	194761.046875	145678.53125	277665.6875	125858.796875	214518.4	350852.1	484615.8	22636.2	102053.6	118999.6	361556.9
A0A075B6H9	A0A075B6H9	IGLV4-69	Immunoglobulin lambda variable 4-69	LV469_HUMAN	0	52.867134	4	4	4	0	1	0	3	0	2	2	2	0	False	False	False	False	False	False	False	False	False	False	False	False	216047.984375	10070.1083984375	98903.125	NaN	346559.21875	NaN	49745.7421875	NaN	112957.4296875	34622.09375	55485.77734375	NaN	36102.4	31706.2	145798.4	NaN	9943.9	NaN	9390
A0A075B6I0	A0A075B6I0	IGLV8-61	Immunoglobulin lambda variable 8-61	LV861_HUMAN	0	50.38825	5	5	5	4	4	5	4	3	5	4	4	3	False	False	False	False	False	False	False	False	False	False	False	False	542839.875	507071.96875	2013010.25	407404.6875	270363.40625	356756.9375	661289.875	88550.1875	414132.65625	248344.265625	399085.1875	327398.34375	598418	643206.3	2278653.1	418929.6	292001.8	326107.2	641189
A0A075B6I1	A0A075B6I1	IGLV4-60	Immunoglobulin lambda variable 4-60	LV460_HUMAN	0	40.738678	0	1	1	0	0	1	1	0	1	0	1	0	True	True	True	True	True	True	True	True	True	True	True	True	NaN	54245.31640625	77097.703125	NaN	NaN	11351.677734375	8775.4130859375	NaN	2548.95654296875	NaN	12992.427734375	NaN	NaN	7749.3	11014	NaN	NaN	1621.7	1253.6
A0A075B6I4	A0A075B6I4	IGLV10-54	Immunoglobulin lambda variable 10-54	LVX54_HUMAN	0	47.678333	0	2	2	1	1	2	2	0	2	2	2	2	True	True	True	True	True	True	True	True	True	True	True	True	NaN	59947.74609375	51975.92578125	4577.841796875	3605.1279296875	10681.3544921875	4568.38330078125	NaN	8246.478515625	2755.263916015625	37390.70703125	12687.822265625	NaN	19964	27575.1	1076.3	847.6	4210.7	1821.2
A0A075B6I7	A0A075B6I7	IGLV5-48	Probable non-functional immunoglobulin lambda variable 5-48	LV548_HUMAN	0	36.732895	0	0	1	0	0	0	1	0	1	0	0	0	True	True	True	True	True	True	True	True	True	True	True	True	NaN	NaN	89262.125	NaN	NaN	NaN	16464.099609375	NaN	17340.142578125	NaN	NaN	NaN	NaN	NaN	12751.7	NaN	NaN	NaN	2352
A0A075B6I9	A0A075B6I9	IGLV7-46	Immunoglobulin lambda variable 7-46	LV746_HUMAN	0	47.502373	2	2	2	1	1	1	1	1	1	1	1	1	False	False	False	False	False	False	False	False	False	False	False	False	145162.609375	79125.84375	307166.59375	115124.03125	177962.9375	258583.625	135775.96875	39738.63671875	152086.90625	133352.0625	187442.125	126068.109375	40034.7	24638.6	95362.4	29304.2	45299.4	65821	34561
A0A075B6J1	A0A075B6J1	IGLV5-37	Immunoglobulin lambda variable 5-37	LV537_HUMAN	0	45.61999	2	1	2	1	0	1	1	0	1	1	0	1	False	False	False	False	False	False	False	False	False	False	False	False	146679.703125	7047.45458984375	55244.03515625	3602.95361328125	NaN	29016.55859375	10785.0947265625	NaN	20464.2109375	6586.6787109375	NaN	15809.587890625	35470	1466.2	43330.2	749.6	NaN	4836.1	1797.5
A0A075B6J2	A0A075B6J2	IGLV2-33	Probable non-functional immunoglobulin lambda variable 2-33	LV233_HUMAN	0	41.47151	1	1	1	0	1	0	0	1	0	1	0	0	True	True	True	True	True	True	True	True	True	True	True	True	328644.625	66787.7890625	157258.3125	NaN	45481.234375	NaN	NaN	13898.8515625	NaN	84894.515625	NaN	NaN	82161.2	16696.9	39314.6	NaN	11370.3	NaN	NaN
A0A075B6J9	A0A075B6J9	IGLV2-18	Immunoglobulin lambda variable 2-18	LV218_HUMAN	0	45.997726	2	2	2	2	2	2	2	2	2	2	2	2	False	False	False	False	False	False	False	False	False	False	False	False	496718.65625	438766.9375	1180711.125	292455.09375	169795	84893.140625	319411.46875	52791.5078125	147475.0625	50583.08984375	167899.40625	202699.6875	129901.4	154785.5	417075.8	95689.6	67074.9	32920.4	124735.5
A0A075B6K4	A0A075B6K4	IGLV3-10	Immunoglobulin lambda variable 3-10	LV310_HUMAN	0	46.959736	7	7	7	4	5	4	7	5	7	6	7	6	False	False	False	False	False	False	False	False	False	False	False	False	660240.375	386554.625	1829385	155052.34375	503205.375	307129	385759.75	174478.078125	314419.21875	454413.15625	231970.859375	213979.09375	406151.2	257299.7	1107760.6	134647.9	357844	194102	320423.9
A0A075B6K5	A0A075B6K5	IGLV3-9	Immunoglobulin lambda variable 3-9	LV39_HUMAN	0	54.13039	5	5	5	3	5	4	4	5	5	5	3	5	False	False	False	False	False	False	False	False	False	False	False	False	2462493.5	1609960.25	8094945	1119582.875	1589324.125	1632445.125	2412911.5	1076389.25	1469613.25	1807254.125	874350.3125	631384.6875	855260.4	603868.3	3258896.2	409094	798257.6	512545.3	960270.5
A0A075B6P5;P01615	A0A075B6P5;P01615	IGKV2-28;IGKV2D-28	Immunoglobulin kappa variable 2-28;Immunoglobulin kappa variable 2D-28	KV228_HUMAN;KVD28_HUMAN	0	44.86024	4	4	4	2	3	4	4	2	4	3	3	2	False	False	False	False	False	False	False	False	False	False	False	False	4811807	6561327.5	9140173	237403.09375	3270299.75	776486.1875	552046.3125	64647.71484375	363056.15625	256897.5	370088.5625	262285.9375	1001882.3;1001882.3	1332620.2;1332620.2	1902126.9;1902126.9	108566;108566	539619.3;539619.3	287391.1;287391.1	807796.3;807796.3
A0A075B6Q5	A0A075B6Q5	IGHV3-64	Immunoglobulin heavy variable 3-64	HV364_HUMAN	0	46.303696	1	2	2	1	1	1	1	1	1	1	1	1	False	False	False	False	False	False	False	False	False	False	False	False	100857.09375	149517.453125	477389.0625	88325.5	333150.59375	220110.359375	420395.03125	93728.734375	155149.875	185605.703125	84057.3984375	92906.8671875	21359.6	33917.4	112645.6	18705.7	70555	46615.2	89031.8
A0A075B6R2	A0A075B6R2	IGHV4-4	Immunoglobulin heavy variable 4-4	HV404_HUMAN	0	47.333904	7	7	7	4	2	5	5	4	5	5	6	5	False	False	False	False	False	False	False	False	False	False	False	False	191637.109375	262332.5625	595903.3125	193699.25	74321.5859375	121343.1328125	356397.625	63082.65625	54248.75390625	211434.03125	99586.09375	115017.9921875	135970.4	154429.1	422208	123391.1	13849.9	91010.4	259107.1
A0A075B6R9;A0A0C4DH68	A0A075B6R9;A0A0C4DH68	IGKV2D-24;IGKV2-24	Probable non-functional immunoglobulin kappa variable 2D-24;Immunoglobulin kappa variable 2-24	KVD24_HUMAN;KV224_HUMAN	0	44.467133	5	5	5	2	3	2	4	2	4	4	5	5	False	False	False	False	False	False	False	False	False	False	False	False	1422842.25	517354.59375	4799207.5	1082940.375	1418466.5	1061623.625	1783337.25	483121	1101251.625	596534.5	1569582.375	372222.4375	648363.3;648363.3	218426.5;218426.5	2251064.5;2251064.5	534903.4;534903.4	927734.3;927734.3	552075.4;552075.4	853937.2;853937.2
A0A075B6S2	A0A075B6S2	IGKV2D-29	Immunoglobulin kappa variable 2D-29	KVD29_HUMAN	0	52.269344	8	8	8	7	8	8	7	6	7	6	6	7	False	False	False	False	False	False	False	False	False	False	False	False	9117674	9003807	19754598	4414371.5	5561756	3922032.5	20478608	1997829	6001457.5	3415237	6345906.5	4878000	5102690.8	4453072.7	8615513.4	2471300.7	3210593.1	2229755	9519999.6
A0A075B6S5	A0A075B6S5	IGKV1-27	Immunoglobulin kappa variable 1-27	KV127_HUMAN	0	46.939182	5	6	6	5	5	5	7	5	6	5	5	7	False	False	False	False	False	False	False	False	False	False	False	False	1561255.5	1117945.25	5398272.5	839183.625	1119896	594942	2659637	522643.78125	808951.0625	716189	837242.125	407043.0625	813478.1	689641.2	2651112.9	517772.1	773040.5	456809	1011328.8
A0A075B6S6	A0A075B6S6	IGKV2D-30	Immunoglobulin kappa variable 2D-30	KVD30_HUMAN	0	38.347515	1	1	1	1	0	0	1	0	1	0	0	1	True	True	True	True	True	True	True	True	True	True	True	True	13906.072265625	9778.2353515625	70042.9140625	12596.96875	NaN	NaN	10082.900390625	NaN	32484.529296875	NaN	NaN	50837.15234375	2781.2	1955.6	14008.6	2519.4	NaN	NaN	2016.6
A0A075B6S9;P0DSN7	A0A075B6S9;P0DSN7	IGKV1-37;IGKV1D-37	Probable non-functional immunoglobulinn kappa variable 1-37;Probable non-functional immunoglobulinn kappa variable 1D-37	KV137_HUMAN;KVD37_HUMAN	0	49.934673	1	1	1	1	1	1	1	1	1	1	0	1	True	True	True	True	True	True	True	True	True	True	True	True	39808.625	48691.546875	165884.453125	72329.9921875	293850.125	58974.87109375	51625.4140625	56062.59375	26003.517578125	54817.0234375	NaN	30850.095703125	7961.7;7961.7	9738.3;9738.3	33176.9;33176.9	14466;14466	58770;58770	11795;11795	10325.1;10325.1
A0A075B6V5	A0A075B6V5	TRAV36DV7	T cell receptor alpha variable 36/delta variable 7	TVA36_HUMAN	0	44.16398	1	1	1	1	0	1	1	1	1	1	1	1	True	True	True	True	True	True	True	True	True	True	True	True	13733.384765625	12045.857421875	64016.69921875	17534.173828125	NaN	11876.162109375	30079.9140625	3118.229736328125	1614.7845458984375	19961.203125	8571.6884765625	9617.083984375	2746.7	2409.2	12803.3	3506.8	NaN	2375.2	6016
A0A087WSX0	A0A087WSX0	IGLV5-45	Immunoglobulin lambda variable 5-45	LV545_HUMAN	0	47.792107	6	4	6	6	4	4	6	4	6	6	5	3	False	False	False	False	False	False	False	False	False	False	False	False	97381.015625	81877.453125	446761.78125	39442.9765625	56051.86328125	51561.1953125	27926.837890625	21581.302734375	1216189.625	31818.658203125	30913.416015625	28389.1875	66296.2	49283.6	348668.6	39971.7	41465.8	48333.6	43134.7
A0A087WSY4	A0A087WSY4	IGHV4-30-2	Immunoglobulin heavy variable 4-30-2	HV432_HUMAN	0	42.48456	1	1	1	1	1	1	1	1	1	1	1	1	True	True	True	True	True	True	True	True	True	True	True	True	308886.59375	528863.6875	1474701.5	409466.0625	261349.359375	216024.53125	621444.5	225920.875	320172.625	456033.09375	248607.21875	297815.28125	51481.1	88143.9	245783.6	68244.3	43558.2	36004.1	103574.1
A0A087WSY6	A0A087WSY6	IGKV3D-15	Immunoglobulin kappa variable 3D-15	KVD15_HUMAN	0	39.439358	1	1	1	1	1	1	1	1	1	1	1	1	True	True	True	True	True	True	True	True	True	True	True	True	730409.625	1531092.875	3625052.75	655624.6875	836242.5	433963.71875	2757620.25	510877.78125	1259640.625	449501.28125	418783.8125	564483.875	121734.9	255182.1	604175.5	109270.8	139373.8	72327.3	459603.4
A0A087WW87;P01614	A0A087WW87;P01614	IGKV2-40;IGKV2D-40	Immunoglobulin kappa variable 2-40;Immunoglobulin kappa variable 2D-40	KV240_HUMAN;KVD40_HUMAN	0.0013318112633181126	34.026848	1	0	1	0	0	0	1	0	1	0	1	0	True	True	True	True	True	True	True	True	True	True	True	True	21650.22265625	NaN	71995.3515625	NaN	NaN	NaN	47318.203125	NaN	28949.52734375	NaN	17965.58203125	NaN	3608.4;3608.4	NaN	11999.2;11999.2	NaN	NaN	NaN	7886.4;7886.4
A0A0A0MRZ8;P04433	A0A0A0MRZ8;P04433	IGKV3D-11;IGKV3-11	Immunoglobulin kappa variable 3D-11;Immunoglobulin kappa variable 3-11	KVD11_HUMAN;KV311_HUMAN	0	45.224583	3	3	3	3	3	3	3	3	3	3	3	3	False	False	False	False	False	False	False	False	False	False	False	False	15453268	8298143.5	20212772	5969364	9237973	4926756.5	8236680	4252049	7583221	5997742.5	5532445	4034621.25	5829413.3;5829413.3	3286501.6;3286501.6	7637312.7;7637312.7	2611343.2;2611343.2	3634140.7;3634140.7	1917739.9;1917739.9	3140417.9;3140417.9
A0A0A0MS15	A0A0A0MS15	IGHV3-49	Immunoglobulin heavy variable 3-49	HV349_HUMAN	0	44.563282	3	3	3	3	3	3	3	3	3	3	3	3	False	False	False	False	False	False	False	False	False	False	False	False	1144711.5	907741.8125	2519109.25	732542.875	734584.75	574639.75	1054726.875	473820.0625	538818.625	438476.4375	1020579.0625	353223.03125	439196.6	382317.8	1006021.5	284967.2	274703.6	215515	477124.6
A0A0A0MT36	A0A0A0MT36	IGKV6D-21	Immunoglobulin kappa variable 6D-21	KVD21_HUMAN	0	49.41261	4	3	3	1	1	1	3	3	3	3	2	3	False	False	False	False	False	False	False	False	False	False	False	False	70402.03125	622395.75	262087.1875	51617.60546875	153917.109375	42840.1796875	968784.375	141338.71875	58797.56640625	81800.171875	168927.828125	106761.46875	19589	173660.7	114270.7	11103	33107.6	9214.9	323082
A0A0A0MT89	A0A0A0MT89	IGKJ1	Immunoglobulin kappa joining 1	KJ01_HUMAN	0	41.625813	2	2	2	2	2	2	2	2	2	2	2	2	True	True	True	True	True	True	True	True	True	True	True	True	473045.71875	214450.453125	747150.125	302369.625	172309.3125	170715.625	352487.78125	86496.59375	126138.6796875	79575.0703125	34998.8125	68618.671875	737129.5	283444.5	1107741	819841	401147.8	155324.4	602254
A0A0B4J1U3	A0A0B4J1U3	IGLV1-36	Immunoglobulin lambda variable 1-36	LV136_HUMAN	0	39.112938	1	1	1	0	1	1	1	1	1	1	1	0	True	True	True	True	True	True	True	True	True	True	True	True	152031.828125	102859.2890625	428220.59375	NaN	273429.75	113117.8359375	177119.703125	241319.28125	316696	196497.296875	1303239.5	NaN	30406.4	20571.9	85644.1	NaN	54686	22623.6	35423.9
A0A0B4J1U7	A0A0B4J1U7	IGHV6-1	Immunoglobulin heavy variable 6-1	HV601_HUMAN	0	48.256927	7	6	7	4	5	5	7	5	7	5	5	5	False	False	False	False	False	False	False	False	False	False	False	False	269111.0625	410901.15625	860035.3125	254381.171875	417668.375	269083.5	660992.125	127394.8046875	215771.3125	546113.875	468866.03125	197690.734375	208030.7	453326.7	785621	153777.7	452648.5	116959.6	704508.1
A0A0B4J1V0	A0A0B4J1V0	IGHV3-15	Immunoglobulin heavy variable 3-15	HV315_HUMAN	0	53.53474	9	8	9	6	8	7	7	6	7	7	7	7	False	False	False	False	False	False	False	False	False	False	False	False	138136.78125	115955.9921875	356329.375	94869.0625	91196.625	136616.65625	184100.109375	50610.91015625	84508.921875	66680.6796875	113289.5859375	58114.98046875	159786.7	175400.7	477294.4	145852.8	125012.3	167820.5	263106.5
A0A0B4J1V2	A0A0B4J1V2	IGHV2-26	Immunoglobulin heavy variable 2-26	HV226_HUMAN	0	38.688396	6	5	4	2	4	6	5	5	5	4	4	5	False	False	False	False	False	False	False	False	False	False	False	False	168138.328125	92180.203125	171224.578125	135838.6875	86163.7578125	98208.140625	89884.984375	48632.52734375	91603.09375	85022.0234375	96485.0625	73748.859375	136423.7	61179.5	127691.3	51554.6	49833.1	52993	68128.5
A0A0B4J1V6	A0A0B4J1V6	IGHV3-73	Immunoglobulin heavy variable 3-73	HV373_HUMAN	0	49.956192	4	4	4	2	2	3	2	1	3	3	2	1	False	False	False	False	False	False	False	False	False	False	False	False	185624.359375	109795.0703125	229728.75	54043.89453125	55473.08203125	61169.01171875	84180.1640625	23941.068359375	37901.765625	52121.05859375	33506.3515625	52038.2265625	32846.2	22968.9	55698.1	17073.6	10679.8	12757.9	36284.7
A0A0B4J1X5	A0A0B4J1X5	IGHV3-74	Immunoglobulin heavy variable 3-74	HV374_HUMAN	0	48.376465	5	4	5	4	4	4	3	4	3	3	3	3	False	False	False	False	False	False	False	False	False	False	False	False	1100843.625	836040.0625	3458254	561573.75	469159.15625	567287.5	1496008.375	242937.53125	577338.5625	691027.5625	576805.75	423854.65625	580878.8	425879.1	1935731.1	361356.2	295018.5	318644.6	714640.5
A0A0B4J1Y8	A0A0B4J1Y8	IGLV9-49	Immunoglobulin lambda variable 9-49	LV949_HUMAN	0	44.003464	6	6	4	6	2	5	6	6	6	6	5	6	False	False	False	False	False	False	False	False	False	False	False	False	102342.4765625	43261.37109375	56138.328125	134179.984375	13617.1806640625	212599.625	152755.796875	88304.984375	308399.15625	146230.9375	72849.4375	63391.578125	59059.1	23221.1	11330.7	74477.7	4518.8	110336.3	88479.6
A0A0B4J1Y9	A0A0B4J1Y9	IGHV3-72	Immunoglobulin heavy variable 3-72	HV372_HUMAN	0	49.65641	11	11	11	6	6	7	8	5	8	6	5	5	False	False	False	False	False	False	False	False	False	False	False	False	2980246.25	1422052.75	7024594	1362246.625	1431253.875	1103635.375	1594667.125	383089.25	1025730.3125	866135.9375	1517885.125	698802.5625	1914286.8	1322453.6	5514918.6	1383507.9	1291410	1057837.7	1773490.7
A0A0B4J2D9;P0DP09	A0A0B4J2D9;P0DP09	IGKV1D-13;IGKV1-13	Immunoglobulin kappa variable 1D-13;Immunoglobulin kappa variable 1-13	KVD13_HUMAN;KV113_HUMAN	0	50.63086	1	3	4	0	2	1	3	1	5	1	3	0	False	False	False	False	False	False	False	False	False	False	False	False	32909.8203125	30908.646484375	88886.609375	NaN	5078.837890625	18950.591796875	258006.328125	93200.40625	178183.390625	5915.91064453125	20222.2734375	NaN	6181.7;6181.7	13874.9;13874.9	144163.2;144163.2	NaN	8729.9;8729.9	6192.4;6192.4	70678.7;70678.7
A0A0C4DH24	A0A0C4DH24	IGKV6-21	Immunoglobulin kappa variable 6-21	KV621_HUMAN	0	47.203922	1	0	1	1	1	1	1	1	1	1	1	1	True	True	True	True	True	True	True	True	True	True	True	True	386503.90625	NaN	517947.28125	160526.03125	162946.5	99038.921875	1223481	134407.171875	281253.65625	163188.5	323486.78125	62138.45703125	64417.3	NaN	86324.5	26754.3	27157.8	16506.5	203913.5
A0A0C4DH25	A0A0C4DH25	IGKV3D-20	Immunoglobulin kappa variable 3D-20	KVD20_HUMAN	0	37.378307	2	2	2	2	2	2	2	2	2	1	2	2	True	True	True	True	True	True	True	True	True	True	True	True	3136852.75	2074665.5	5785096	1657946.25	2276209.5	1164739.875	1929175.375	647517.625	1641139	1388030.375	1028770.0625	782970.6875	866048.1	548127	1564179.7	467538.2	588524.6	292028.7	479874
A0A0C4DH29	A0A0C4DH29	IGHV1-3	Immunoglobulin heavy variable 1-3	HV103_HUMAN	0	51.474373	4	3	3	3	0	3	5	0	3	3	3	3	False	False	False	False	False	False	False	False	False	False	False	False	103412.3046875	154594.046875	451354.21875	125261.6796875	NaN	151450.96875	233895	NaN	82098.2578125	120684.4453125	74976.859375	50412.19921875	83044.4	115335.9	358272.9	84971.5	NaN	89297.8	242320.7
A0A0C4DH31	A0A0C4DH31	IGHV1-18	Immunoglobulin heavy variable 1-18	HV118_HUMAN	0	50.282795	4	4	4	4	4	4	4	4	4	4	4	4	False	False	False	False	False	False	False	False	False	False	False	False	440091.4375	691981.1875	1124687.375	219846.109375	256464.875	210751.609375	458800.84375	277165.1875	290332.625	298592.5	172625.84375	134979.84375	354818.9	542363.6	906818.8	176957.3	223168.2	177298.4	387219.9
A0A0C4DH33	A0A0C4DH33	IGHV1-24	Immunoglobulin heavy variable 1-24	HV124_HUMAN	0	50.925404	1	1	1	1	0	0	1	1	1	1	1	1	True	True	True	True	True	True	True	True	True	True	True	True	97646.0234375	31852.671875	47225.8046875	7285.63232421875	NaN	NaN	32625.060546875	13254.9375	44240.953125	39058.4921875	19937.3046875	33812.05859375	19529.2	6370.5	9445.2	1457.1	NaN	NaN	6525
A0A0C4DH34	A0A0C4DH34	IGHV4-28	Immunoglobulin heavy variable 4-28	HV428_HUMAN	0	47.3864	6	6	6	3	6	5	3	4	6	3	3	3	False	False	False	False	False	False	False	False	False	False	False	False	141398.9375	219723.375	640293.5	114391.8359375	202669.140625	125655.1640625	249371.203125	188237.203125	216833.578125	240623.484375	85266.234375	113686.46875	161001.6	243936.4	773247.3	129160.8	264399.1	152233.5	278225.5
A0A0C4DH35	A0A0C4DH35	IGHV3-35	Probable non-functional immunoglobulin heavy variable 3-35	HV335_HUMAN	0	52.725426	2	2	2	1	1	0	1	0	1	1	1	0	False	False	False	False	False	False	False	False	False	False	False	False	56880.83203125	18626.4296875	93101.3671875	33216.30078125	66223.125	NaN	42077.23046875	NaN	7388.38330078125	55973.734375	44180.07421875	NaN	10007.3	7514.3	21757.5	3718.6	8691.6	NaN	5522.5
A0A0C4DH36	A0A0C4DH36	IGHV3-38	Probable non-functional immunoglobulin heavy variable 3-38	HV338_HUMAN	0	48.380924	3	2	3	2	2	1	2	1	2	2	2	1	False	False	False	False	False	False	False	False	False	False	False	False	439789.4375	254558.8125	1389367.75	380486.375	419579.28125	250302.453125	569471.25	175072.875	450050.5	271919.28125	283354.375	353208.5625	138599.2	80684.6	419126.5	99730.1	120859.5	72140.5	189897.3
A0A0C4DH38	A0A0C4DH38	IGHV5-51	Immunoglobulin heavy variable 5-51	HV551_HUMAN	0	42.932774	4	3	4	4	4	4	4	3	4	4	3	4	False	False	False	False	False	False	False	False	False	False	False	False	1157874.25	481393.375	3168857.5	1155262.625	799573.1875	826900.0625	1249443.75	540771.6875	693374.4375	710513.5	714600.875	351506.09375	572127.2	268427.9	1467939	580699.1	504815.3	359252.8	774864.2
A0A0C4DH39	A0A0C4DH39	IGHV1-58	Immunoglobulin heavy variable 1-58	HV158_HUMAN	0	46.047977	1	0	1	0	0	0	1	1	1	1	1	0	True	True	True	True	True	True	True	True	True	True	True	True	132662.140625	NaN	159335.703125	NaN	NaN	NaN	26133.068359375	21361.36328125	32084.470703125	80847.7421875	10108.22265625	NaN	26532.4	NaN	31867.1	NaN	NaN	NaN	5226.6
A0A0C4DH43	A0A0C4DH43	IGHV2-70D	Immunoglobulin heavy variable 2-70D	HV70D_HUMAN	0	47.225197	5	6	6	7	5	5	1	2	5	6	5	4	False	False	False	False	False	False	False	False	False	False	False	False	61341.50390625	115861.71875	282566.6875	241200.015625	155653.34375	239349.96875	71223.859375	19017.689453125	68616.890625	213528.0625	132838.21875	41656.76171875	15198.2	110868.8	53579.5	207531.5	125889.1	230321.8	1938.7
A0A0C4DH67	A0A0C4DH67	IGKV1-8	Immunoglobulin kappa variable 1-8	KV108_HUMAN	0	47.86201	6	4	6	6	6	5	4	6	6	6	6	6	False	False	False	False	False	False	False	False	False	False	False	False	225645.53125	174388.90625	674493.625	125483.90625	91543.734375	49467.015625	372160.78125	87686.1875	112681.8984375	111777.75	122400.984375	87453.5546875	200762.2	124382.2	560940.9	114918.7	98743.2	28939.9	286358.9
A0A0C4DH73;P01611	A0A0C4DH73;P01611	IGKV1-12;IGKV1D-12	Immunoglobulin kappa variable 1-12;Immunoglobulin kappa variable 1D-12	KV112_HUMAN;KVD12_HUMAN	0	47.76162	4	4	4	4	3	4	4	4	4	4	4	4	False	False	False	False	False	False	False	False	False	False	False	False	1418545.25	1972733	4766761	1071851.125	1206344.125	1117238.125	2197093.75	579478	950516.5625	846015.875	596729.4375	513897.53125	953603.7;794669.7	1346023.7;1121686.4	2711662.8;2259719	674243.9;561869.9	923812.4;769843.6	722698.6;602248.8	1251130.2;1042608.5
A0A0G2JS06	A0A0G2JS06	IGLV5-39	Immunoglobulin lambda variable 5-39	LV539_HUMAN	0	44.95614	2	1	3	1	1	1	0	0	4	1	1	1	False	False	False	False	False	False	False	False	False	False	False	False	250355.625	101446.46875	37206.54296875	217835.59375	64345.953125	109817.9453125	NaN	NaN	4657821	68611.2578125	33679.0390625	22212.853515625	39246	8904.9	115411.1	36305.9	10724.3	18303	NaN
A0A0J9YVY3	A0A0J9YVY3	IGHV7-4-1	Immunoglobulin heavy variable 7-4-1	HV741_HUMAN	0	48.55765	1	1	0	0	0	0	0	0	1	0	0	0	True	True	True	True	True	True	True	True	True	True	True	True	59112.2890625	36944.70703125	NaN	NaN	NaN	NaN	NaN	NaN	75724.609375	NaN	NaN	NaN	11822.5	7388.9	NaN	NaN	NaN	NaN	NaN
A0A0J9YX35	A0A0J9YX35	IGHV3-64D	Immunoglobulin heavy variable 3-64D	HV64D_HUMAN	0	45.63126	4	3	4	2	2	3	2	2	3	2	2	2	False	False	False	False	False	False	False	False	False	False	False	False	663313	331110.125	1416592.875	576838	433574.28125	607161.1875	1215316	210375.109375	520319.53125	197257.5	688485.75	96374.140625	297325.4	120956	706183.4	277412.7	208037.7	239628.7	620417.3
A0A0J9YXX1	A0A0J9YXX1	IGHV5-10-1	Immunoglobulin heavy variable 5-10-1	HV5X1_HUMAN	0	44.07087	4	1	4	4	1	3	4	1	4	4	4	4	False	False	False	False	False	False	False	False	False	False	False	False	253465.984375	14932.794921875	761937.0625	577847.5	32647.10546875	246445.234375	445499.03125	17140.966796875	225128.25	555078.25	336524.21875	149019.078125	198794.4	12009.4	691903.4	519757.1	26255.9	204836.4	382535.9
A0A1B0GV96	A0A1B0GV96	CHD9NB	CHD9 neighbor protein	CHD9N_HUMAN	0	51.95739	1	1	1	1	1	1	1	1	1	1	1	1	True	True	True	True	True	True	True	True	True	True	True	True	13383.8232421875	16556.76171875	8302.6630859375	20832.740234375	13491.693359375	20541.9453125	16972.052734375	18346.025390625	17291.162109375	26690.705078125	10991.1142578125	6218.287109375	3346	4139.2	2075.7	5208.2	3372.9	5135.5	4243
A0A1B0GVQ0	A0A1B0GVQ0	SPAAR	Small regulatory polypeptide of amino acid response	SPAR_HUMAN	0.0005742725880551302	34.73016	0	0	0	1	1	0	0	0	0	0	0	0	True	True	True	True	True	True	True	True	True	True	True	True	NaN	NaN	NaN	65815.8515625	37428.69921875	NaN	NaN	NaN	NaN	NaN	NaN	NaN	NaN	NaN	NaN	13163.2	7485.7	NaN	NaN
A0A1B0GWB2	A0A1B0GWB2	PRRT1B	Proline rich transmembrane protein 1B	PRT1B_HUMAN	0	48.13884	3	3	2	4	3	3	4	4	4	4	4	4	False	False	False	False	False	False	False	False	False	False	False	False	43051.140625	44289.640625	44602.21875	50365.7421875	31238.826171875	34369.140625	97644.0078125	71514.15625	32331.923828125	50373.7421875	55225.43359375	71752.9765625	14779	12465.6	8753.5	18685.7	7598.1	14867.4	37698.8
A0A7H0DN16	A0A7H0DN16	OPG043	Monoglyceride lipase homolog	PG043_MONPV	0.0005742725880551302	34.847702	0	0	0	0	1	1	1	0	1	0	0	0	True	True	True	True	True	True	True	True	True	True	True	True	NaN	NaN	NaN	NaN	25463.94921875	39642.86328125	2819.24072265625	NaN	1913.0794677734375	NaN	NaN	NaN	NaN	NaN	NaN	NaN	1697.6	2642.9	187.9
A0A7H0DN96;O57215;P0DSQ5;P0DSQ6;P20980	A0A7H0DN96;O57215;P0DSQ5;P0DSQ6;P20980	OPG124;MVA109L;OPG124;D12L;OPG124	mRNA-capping enzyme regulatory subunit OPG124;mRNA-capping enzyme regulatory subunit;mRNA-capping enzyme regulatory subunit OPG124;mRNA-capping enzyme regulatory subunit;mRNA-capping enzyme regulatory subunit OPG124	MCES_MONPV;MCES_VACCA;MCES_VAR67;MCES_VARV;MCES_VACCC	0	43.863148	0	0	0	0	0	0	1	0	0	1	1	0	True	True	True	True	True	True	True	True	True	True	True	True	NaN	NaN	NaN	NaN	NaN	NaN	56063.94140625	NaN	NaN	47571.875	89487.625	NaN	NaN	NaN	NaN	NaN	NaN	NaN	3297.9;3297.9;3297.9;3297.9;3297.9
A0AV96	A0AV96	RBM47	RNA-binding protein 47	RBM47_HUMAN	0	46.65363	2	4	1	0	0	1	5	5	4	4	5	6	False	False	False	False	False	False	False	False	False	False	False	False	4446.560546875	4197.14013671875	63613.53125	NaN	NaN	7892.09765625	16057.0693359375	16414.318359375	7929.58935546875	10243.3818359375	4899.31884765625	20220.548828125	212.3	1043	2714.6	NaN	NaN	283.2	6042.4
A0AVF1	A0AVF1	IFT56	Intraflagellar transport protein 56	IFT56_HUMAN	0	50.4402	7	8	5	9	6	3	7	9	12	12	6	12	False	False	False	False	False	False	False	False	False	False	False	False	13111.9951171875	11075.375	15425.7236328125	16134.3662109375	15354.2216796875	20966.927734375	14727.1240234375	22061.61328125	34352.7109375	37535.71875	10099.0908203125	31673.576171875	1703.1	1993.9	1501.6	3022.2	2219.4	2208.8	5089.5
A0AVI2	A0AVI2	FER1L5	Fer-1-like protein 5	FR1L5_HUMAN	0	38.389835	1	1	2	2	0	0	1	1	2	2	0	1	False	False	False	False	False	False	False	False	False	False	False	False	8158.5322265625	46424.515625	25430.80859375	3191.343994140625	NaN	NaN	39139.07421875	13109.2431640625	14934.6044921875	15119.5146484375	NaN	31366.40234375	28.2	302.7	519.3	250.9	NaN	NaN	382.6
A0AVT1	A0AVT1	UBA6	Ubiquitin-like modifier-activating enzyme 6	UBA6_HUMAN	0	59.25273	32	28	20	27	14	25	27	32	30	31	29	36	False	False	False	False	False	False	False	False	False	False	False	False	72767	51550.20703125	64751.625	86282.0234375	46356.92578125	89630.171875	68575.0078125	125471.2890625	68793.125	78321.0546875	59402.83984375	83276.28125	16619.5	11341	12866.1	19127.3	5634.1	18204	15187.1
A0FGR8	A0FGR8	ESYT2	Extended synaptotagmin-2	ESYT2_HUMAN	0	46.280197	1	1	1	2	0	1	1	1	2	1	1	2	False	False	False	False	False	False	False	False	False	False	False	False	4163.3916015625	3704.182373046875	57022.359375	9804.677734375	NaN	12277.2255859375	4234.84521484375	1388.10498046875	9228.919921875	4125.701171875	1464.12060546875	3930.771240234375	85.7	84.6	1352.6	412.2	NaN	291.2	87.2
A0M8Q6	A0M8Q6	IGLC7	Immunoglobulin lambda constant 7	IGLC7_HUMAN	0	44.31378	5	6	6	3	3	2	4	4	5	6	4	3	False	False	False	False	False	False	False	False	False	False	False	False	92833.1171875	674664.125	740403.25	170257.625	93569.3359375	87433.9609375	320550.53125	61911.2421875	95408.6484375	158059.921875	40840.078125	134325.59375	42576.6	140940.4	201015.2	62308.7	38584.8	23530.9	92969.3
A0MZ66	A0MZ66	SHTN1	Shootin-1	SHOT1_HUMAN	0	39.580532	0	1	0	0	0	0	2	3	1	1	2	1	False	False	False	False	False	False	False	False	False	False	False	False	NaN	1141.491943359375	NaN	NaN	NaN	NaN	10742.29296875	11474.396484375	8275.7109375	4234.14990234375	5320.0947265625	14877.4482421875	NaN	57.2	NaN	NaN	NaN	NaN	560.5
A1A5C7	A1A5C7	SLC22A23	Solute carrier family 22 member 23	S22AN_HUMAN	0	45.054295	3	2	0	0	1	0	12	14	2	2	14	14	False	False	False	False	False	False	False	False	False	False	False	False	25409.228515625	2475.87841796875	NaN	NaN	18510.28125	NaN	130880.0390625	164064.828125	16674.16796875	14335.474609375	120591.734375	131665.3125	1333.4	441.6	NaN	NaN	794	NaN	22763.5
A1A5D9	A1A5D9	BICDL2	BICD family-like cargo adapter 2	BICL2_HUMAN	0	40.7987	0	0	0	0	0	0	0	0	0	0	0	4	False	False	False	False	False	False	False	False	False	False	False	False	NaN	NaN	NaN	NaN	NaN	NaN	NaN	NaN	NaN	NaN	NaN	80262.7890625	NaN	NaN	NaN	NaN	NaN	NaN	NaN
A1IGU5	A1IGU5	ARHGEF37	Rho guanine nucleotide exchange factor 37	ARH37_HUMAN	0	47.20961	3	3	2	4	2	2	2	3	4	4	0	3	False	False	False	False	False	False	False	False	False	False	False	False	19884.720703125	19957.107421875	9158.3896484375	15448.1923828125	15456.162109375	10666.4189453125	4429.6201171875	2562.312255859375	9106.6083984375	19315.056640625	NaN	14586.27734375	1190.6	1316.7	652.5	1487.3	1054.5	773.1	208.9
A1KXE4	A1KXE4	FAM168B	Myelin-associated neurite-outgrowth inhibitor	F168B_HUMAN	0	44.32029	1	1	0	1	0	0	1	1	1	1	1	1	True	True	True	True	True	True	True	True	True	True	True	True	17218.798828125	12639.4384765625	NaN	8011.79833984375	NaN	NaN	16055.22265625	18661.79296875	7650.533203125	6540.6162109375	13627.39453125	11380.9970703125	2459.8	1805.6	NaN	1144.5	NaN	NaN	2293.6
A1L0T0	A1L0T0	ILVBL	2-hydroxyacyl-CoA lyase 2	HACL2_HUMAN	0.003769317753486619	32.331352	0	0	0	0	0	0	2	2	2	1	2	2	False	False	False	False	False	False	False	False	False	False	False	False	NaN	NaN	NaN	NaN	NaN	NaN	2298.5732421875	5990.490234375	21.5203800201416	6134.64892578125	575.5394287109375	4449.0029296875	NaN	NaN	NaN	NaN	NaN	NaN	153.2
A1L4H1	A1L4H1	SSC5D	Soluble scavenger receptor cysteine-rich domain-containing protein SSC5D	SRCRL_HUMAN	0	40.160748	0	0	0	0	1	1	2	1	0	0	2	0	False	False	False	False	False	False	False	False	False	False	False	False	NaN	NaN	NaN	NaN	17596.29296875	13842.0400390625	22325.82421875	14474.5947265625	NaN	NaN	58629.99609375	NaN	NaN	NaN	NaN	NaN	247.8	195	751
A2A2V5	A2A2V5	SERTM1	Serine-rich and transmembrane domain-containing protein 1	SRTM1_HUMAN	0	36.379574	1	0	0	1	1	1	0	0	1	0	0	0	True	True	True	True	True	True	True	True	True	True	True	True	9674.83984375	NaN	NaN	6537.09912109375	8166.22119140625	6948.83984375	NaN	NaN	3016.427978515625	NaN	NaN	NaN	4837.4	NaN	NaN	3268.5	4083.1	3474.4	NaN
A2NJV5	A2NJV5	IGKV2-29	Immunoglobulin kappa variable 2-29	KV229_HUMAN	0	37.091736	0	1	1	0	0	0	1	0	0	0	0	0	True	True	True	True	True	True	True	True	True	True	True	True	NaN	167541.6875	28804.91015625	NaN	NaN	NaN	263145	NaN	NaN	NaN	NaN	NaN	NaN	23934.5	4115	NaN	NaN	NaN	37592.1
A2RTX5	A2RTX5	TARS3	Threonine--tRNA ligase 2, cytoplasmic	SYTC2_HUMAN	0	47.315617	0	0	0	0	0	0	1	3	2	1	0	2	False	False	False	False	False	False	False	False	False	False	False	False	NaN	NaN	NaN	NaN	NaN	NaN	29063.107421875	16629.705078125	7156.501953125	10126.841796875	NaN	6671.70751953125	NaN	NaN	NaN	NaN	NaN	NaN	32.1
A2VCK2	A2VCK2	DCDC2B	Doublecortin domain-containing protein 2B	DCD2B_HUMAN	0	37.56932	0	0	0	0	0	0	0	0	1	1	0	0	True	True	True	True	True	True	True	True	True	True	True	True	NaN	NaN	NaN	NaN	NaN	NaN	NaN	NaN	4187.99755859375	10167.6884765625	NaN	NaN	NaN	NaN	NaN	NaN	NaN	NaN	NaN
A2VDF0	A2VDF0	FUOM	Fucose mutarotase	FUCM_HUMAN	0	40.77091	0	0	0	0	0	0	1	1	0	0	0	1	True	True	True	True	True	True	True	True	True	True	True	True	NaN	NaN	NaN	NaN	NaN	NaN	14203.3662109375	25870.828125	NaN	NaN	NaN	9191.326171875	NaN	NaN	NaN	NaN	NaN	NaN	2029.1
A4D0V7	A4D0V7	CPED1	Cadherin-like and PC-esterase domain-containing protein 1	CPED1_HUMAN	0	55.34643	0	0	0	0	0	0	1	0	0	1	3	0	False	False	False	False	False	False	False	False	False	False	False	False	NaN	NaN	NaN	NaN	NaN	NaN	2780.440185546875	NaN	NaN	192.09886169433594	17723.193359375	NaN	NaN	NaN	NaN	NaN	NaN	NaN	57.9
A4D1P6	A4D1P6	WDR91	WD repeat-containing protein 91	WDR91_HUMAN	0	44.678207	12	11	8	11	8	10	6	7	12	11	5	6	False	False	False	False	False	False	False	False	False	False	False	False	60347.1484375	31912.166015625	69259.4296875	35024.51171875	39760.7109375	55691.50390625	21438.888671875	12658.427734375	42364.078125	49035.578125	15450.8408203125	16063.0166015625	16864.6	12716.1	17826.3	19588.6	12001.1	5516.2	16195.3
A4FU01	A4FU01	MTMR11	Myotubularin-related protein 11	MTMRB_HUMAN	0	50.08872	0	0	0	0	0	0	3	3	0	1	0	3	False	False	False	False	False	False	False	False	False	False	False	False	NaN	NaN	NaN	NaN	NaN	NaN	11049.2001953125	9710.7626953125	NaN	9880.810546875	NaN	20698.34765625	NaN	NaN	NaN	NaN	NaN	NaN	780.1
A4FU28;P0CG41;Q8IX94	A4FU28;P0CG41;Q8IX94	CTAGE9;CTAGE8;CTAGE4	cTAGE family member 9;cTAGE family member 8;cTAGE family member 4	CTGE9_HUMAN;CTGE8_HUMAN;CTGE4_HUMAN	0.006009389671361502	31.453918	0	0	0	1	1	0	0	0	0	0	0	0	True	True	True	True	True	True	True	True	True	True	True	True	NaN	NaN	NaN	6727.52294921875	21059.2265625	NaN	NaN	NaN	NaN	NaN	NaN	NaN	NaN	NaN	NaN	146.3;143.1;146.3	457.8;448.1;457.8	NaN	NaN
A4GZ97	A4GZ97	ORF1	Capsid protein	CAPSD_TTVG1	0	38.78344	1	1	0	1	0	0	1	1	1	0	1	0	True	True	True	True	True	True	True	True	True	True	True	True	56084.76953125	43504.50390625	NaN	140029.859375	NaN	NaN	94661.96875	95304.171875	64366.94140625	NaN	73174.8125	NaN	1367.9	1061.1	NaN	3415.4	NaN	NaN	2308.8
A4UGR9	A4UGR9	XIRP2	Xin actin-binding repeat-containing protein 2	XIRP2_HUMAN	0	36.227238	0	3	3	0	0	0	0	0	2	0	0	0	True	True	True	True	True	True	True	True	True	True	True	True	NaN	12627.6181640625	226924.78125	NaN	NaN	NaN	NaN	NaN	6441.63525390625	NaN	NaN	NaN	NaN	190.4	544.9	NaN	NaN	NaN	NaN
A5A3E0;Q6S8J3	A5A3E0;Q6S8J3	POTEF;POTEE	POTE ankyrin domain family member F;POTE ankyrin domain family member E	POTEF_HUMAN;POTEE_HUMAN	0.0005742725880551302	34.848537	1	0	0	2	2	2	0	2	0	0	0	0	False	False	False	False	False	False	False	False	False	False	False	False	88487.7890625	NaN	NaN	5517.42041015625	150427.171875	32161.689453125	NaN	10568.64453125	NaN	NaN	NaN	NaN	564.2;574.3	NaN	NaN	1091.8;1111.3	72313.1;73604.5	62596.7;63714.5	NaN
A5D8V6	A5D8V6	VPS37C	Vacuolar protein sorting-associated protein 37C	VP37C_HUMAN	0	46.426907	9	9	6	6	7	7	6	6	7	5	6	5	False	False	False	False	False	False	False	False	False	False	False	False	135463.671875	239085.40625	87006.46875	144596.03125	175937.375	199021.59375	182653.703125	276716.96875	97711.15625	76945.5234375	155820.734375	101889.65625	43130.7	70168	28543.9	42981.9	58966.8	59688	47106.6
A5YKK6	A5YKK6	CNOT1	CCR4-NOT transcription complex subunit 1	CNOT1_HUMAN	0	51.979084	9	5	6	8	4	6	14	19	14	14	15	17	False	False	False	False	False	False	False	False	False	False	False	False	20366.830078125	11493.0712890625	16852.646484375	17620.4296875	10552.7822265625	13679.740234375	20956.66015625	34036.5078125	19511.1875	26724.208984375	18981.73828125	28524.9609375	1033.7	407.7	794.1	1181.3	323	528.1	1810.8
A6H8M9	A6H8M9	CDHR4	Cadherin-related family member 4	CDHR4_HUMAN	0	56.937756	5	8	5	9	6	11	8	11	10	11	8	10	False	False	False	False	False	False	False	False	False	False	False	False	57536.83984375	87340.9453125	117503.6171875	96662.4140625	54457.11328125	161966.359375	72264.8671875	129539.5859375	295376.40625	128797.78125	75419.0234375	130169.890625	11505.7	27167.6	19146.8	34260.4	10414.2	53806.6	13830.5
A6NCS6	A6NCS6	C2orf72	Uncharacterized protein C2orf72	CB072_HUMAN	0	43.012474	0	0	0	0	0	0	5	5	2	2	5	5	False	False	False	False	False	False	False	False	False	False	False	False	NaN	NaN	NaN	NaN	NaN	NaN	57850.671875	65376.29296875	27338.30078125	18430.4375	26219.611328125	32859.14453125	NaN	NaN	NaN	NaN	NaN	NaN	11325.9
A6ND36	A6ND36	FAM83G	Protein FAM83G	FA83G_HUMAN	0	41.798042	2	0	0	0	0	0	0	1	1	0	0	3	False	False	False	False	False	False	False	False	False	False	False	False	3862.0380859375	NaN	NaN	NaN	NaN	NaN	NaN	2431.683837890625	1970.941650390625	NaN	NaN	7143.2490234375	105.7	NaN	NaN	NaN	NaN	NaN	NaN
A6NDG6	A6NDG6	PGP	Glycerol-3-phosphate phosphatase	PGP_HUMAN	0	53.21833	6	4	0	5	0	2	6	5	6	6	6	6	False	False	False	False	False	False	False	False	False	False	False	False	25983.89453125	31248.037109375	NaN	18448.712890625	NaN	18541.61328125	46136.46484375	34229.16796875	44171.88671875	32091.78515625	61701.52734375	41137.43359375	6504.7	4516.8	NaN	2923.7	NaN	1913.8	9116.3
A6NE02	A6NE02	BTBD17	BTB/POZ domain-containing protein 17	BTBDH_HUMAN	0	37.443832	0	0	0	0	0	0	1	2	0	0	2	2	False	False	False	False	False	False	False	False	False	False	False	False	NaN	NaN	NaN	NaN	NaN	NaN	6914.17333984375	7706.337890625	NaN	NaN	5522.60546875	6485.11279296875	NaN	NaN	NaN	NaN	NaN	NaN	234.2
A6NGB9	A6NGB9	WIPF3	WAS/WASL-interacting protein family member 3	WIPF3_HUMAN	0	40.95003	0	0	0	0	0	0	1	1	0	0	1	1	True	True	True	True	True	True	True	True	True	True	True	True	NaN	NaN	NaN	NaN	NaN	NaN	1904.796630859375	7120.80029296875	NaN	NaN	726.4439697265625	1554.6220703125	NaN	NaN	NaN	NaN	NaN	NaN	73.3
A6NH11	A6NH11	GLTPD2	Glycolipid transfer protein domain-containing protein 2	GLTD2_HUMAN	0	46.826954	0	0	0	0	0	0	4	4	3	3	4	5	False	False	False	False	False	False	False	False	False	False	False	False	NaN	NaN	NaN	NaN	NaN	NaN	131160.890625	140094.890625	21491.396484375	26401.458984375	171497.1875	114068.0859375	NaN	NaN	NaN	NaN	NaN	NaN	24030
A6NHL2	A6NHL2	TUBAL3	Tubulin alpha chain-like 3	TBAL3_HUMAN	0	46.63109	1	0	0	1	0	0	1	2	1	1	1	2	False	False	False	False	False	False	False	False	False	False	False	False	20698.615234375	NaN	NaN	46650.14453125	NaN	NaN	55965.97265625	71402.375	58884.4375	52961.15234375	47684.73828125	56796.13671875	1072.7	NaN	NaN	1763.5	NaN	NaN	2900.5
A6NHQ2	A6NHQ2	FBLL1	rRNA/tRNA 2'-O-methyltransferase fibrillarin-like protein 1	FBLL1_HUMAN	0	43.1522	0	1	1	0	0	0	1	1	1	1	1	1	True	True	True	True	True	True	True	True	True	True	True	True	NaN	55501.15234375	43503.23828125	NaN	NaN	NaN	53111.5078125	96721.9453125	115954.4921875	30611.068359375	100531.96875	305819.375	NaN	2775.1	2175.2	NaN	NaN	NaN	2655.6
A6NI72;A8MVU1;P14598	A6NI72;A8MVU1;P14598	NCF1B;NCF1C;NCF1	Putative neutrophil cytosol factor 1B;Putative neutrophil cytosol factor 1C;Neutrophil cytosol factor 1	NCF1B_HUMAN;NCF1C_HUMAN;NCF1_HUMAN	0	40.89999	2	1	1	0	0	2	2	0	1	2	3	1	False	False	False	False	False	False	False	False	False	False	False	False	10576.845703125	9722.41796875	7231.72119140625	NaN	NaN	14221.3583984375	17354.642578125	NaN	14606.5322265625	3855.40966796875	38409.73828125	8984.2255859375	846.1;919.7;846.1	355.6;386.5;355.6	264.5;287.5;264.5	NaN	NaN	639.7;695.3;639.7	1359.4;1477.6;1359.4
A6NIH7;Q13432	A6NIH7;Q13432	UNC119B;UNC119	Protein unc-119 homolog B;Protein unc-119 homolog A	U119B_HUMAN;U119A_HUMAN	0	41.229893	1	1	1	1	1	1	1	1	1	1	1	1	True	True	True	True	True	True	True	True	True	True	True	True	36991.12890625	37379.65625	29006.1640625	31723.43359375	28778.349609375	37413.19921875	56113.828125	57135.50390625	47352.06640625	40853.15234375	49448.53515625	29032.7421875	2466.1;3362.8	2492;3398.2	1933.7;2636.9	2114.9;2883.9	1918.6;2616.2	2494.2;3401.2	3740.9;5101.3
A6NKX4	A6NKX4	SLC22A31	Putative solute carrier family 22 member 31	S22AV_HUMAN	0.002082150293393905	33.29916	0	0	0	1	0	2	0	0	0	0	0	0	False	False	False	False	False	False	False	False	False	False	False	False	NaN	NaN	NaN	6608.40771484375	NaN	37189.46875	NaN	NaN	NaN	NaN	NaN	NaN	NaN	NaN	NaN	300.4	NaN	5937.8	NaN
A6NMB1	A6NMB1	SIGLEC16	Sialic acid-binding Ig-like lectin 16	SIG16_HUMAN	0	39.190258	1	1	1	1	1	1	1	1	1	1	1	1	True	True	True	True	True	True	True	True	True	True	True	True	8195621.5	7663897.5	6983641	8487255	4262720	5009631.5	6387210	2054414.5	28636522	5344799.5	8964227	9606511	264374.9	247222.5	225278.7	273782.4	137507.1	161601	206039
A6NMZ2	A6NMZ2	SNTN	Sentan	SNTAN_HUMAN	0	53.4945	2	3	1	3	2	3	3	1	2	2	0	1	False	False	False	False	False	False	False	False	False	False	False	False	10409.810546875	30300.177734375	6494.98095703125	15413.0458984375	12275.7998046875	15192.9033203125	8865.384765625	20283.37890625	11442.6669921875	13004.9755859375	NaN	9450.1552734375	1888.8	5898.9	237.2	4804.2	2858.4	6535.9	2367.6
A7KAX9	A7KAX9	ARHGAP32	Rho GTPase-activating protein 32	RHG32_HUMAN	0	35.728806	0	0	0	0	0	0	0	0	0	0	0	1	True	True	True	True	True	True	True	True	True	True	True	True	NaN	NaN	NaN	NaN	NaN	NaN	NaN	NaN	NaN	NaN	NaN	45017.9296875	NaN	NaN	NaN	NaN	NaN	NaN	NaN
A8K2U0	A8K2U0	A2ML1	Alpha-2-macroglobulin-like protein 1	A2ML1_HUMAN	0	50.86826	74	75	78	71	63	65	69	59	73	61	59	69	False	False	False	False	False	False	False	False	False	False	False	False	1394123.125	1936488.625	3132525.5	1398540	1310184.875	1766746.375	691709.1875	440567.875	956764.625	539161.4375	414674.6875	697463	407005	585619.3	897345.9	418955.3	378108.6	452068	204078.7
A8K7I4	A8K7I4	CLCA1	Calcium-activated chloride channel regulator 1	CLCA1_HUMAN	0	48.108383	2	10	4	4	2	40	66	63	65	63	67	64	False	False	False	False	False	False	False	False	False	False	False	False	132586.4375	44392.6953125	272141.28125	421384.8125	169302624	646742.6875	27630314	46883288	18481814	3635074	24252554	7909250.5	378.5	2694.8	1400.8	621.2	151461.4	224871.1	19427167.5
A8MQ03	A8MQ03	CYSRT1	Cysteine-rich tail protein 1	CRTP1_HUMAN	0	44.92343	3	4	3	4	4	3	3	2	3	3	4	3	False	False	False	False	False	False	False	False	False	False	False	False	202711.59375	258929.640625	139847.671875	93476.359375	99375.953125	159742.15625	51644.53125	33358.17578125	31021.5703125	75996.3984375	35505.08203125	34238.4296875	69340.2	110548.4	50509.8	65898.6	73638.6	76700.6	27665.7
A8MT65	A8MT65	ZNF891	Zinc finger protein 891	ZN891_HUMAN	0	48.93348	1	1	1	1	1	1	1	1	1	1	1	1	True	True	True	True	True	True	True	True	True	True	True	True	12027.875	21386.650390625	37510.83203125	25109.58203125	23333.2890625	40591.3046875	16323.5908203125	27764.724609375	19247.416015625	23850.033203125	9307.970703125	12242.517578125	334.1	594.1	1042	697.5	648.1	1127.5	453.4
A8MT70	A8MT70	ZBBX	Zinc finger B-box domain-containing protein 1	ZBBX_HUMAN	0	40.692112	0	0	0	0	0	0	1	0	1	0	0	0	True	True	True	True	True	True	True	True	True	True	True	True	NaN	NaN	NaN	NaN	NaN	NaN	1503.337646484375	NaN	5370.51318359375	NaN	NaN	NaN	NaN	NaN	NaN	NaN	NaN	NaN	30.7
A8MTZ0	A8MTZ0	BBIP1	BBSome-interacting protein 1	BBIP1_HUMAN	0	36.71191	0	0	0	0	1	1	0	0	0	0	0	0	True	True	True	True	True	True	True	True	True	True	True	True	NaN	NaN	NaN	NaN	819.8538208007812	9035.9765625	NaN	NaN	NaN	NaN	NaN	NaN	NaN	NaN	NaN	NaN	205	2259	NaN
A8MWD9;P62308	A8MWD9;P62308	SNRPGP15;SNRPG	Putative small nuclear ribonucleoprotein G-like protein 15;Small nuclear ribonucleoprotein G	RUXGL_HUMAN;RUXG_HUMAN	0	44.846577	3	3	3	3	2	2	3	2	3	3	3	3	False	False	False	False	False	False	False	False	False	False	False	False	78036.6484375	71835.1875	93150.6015625	81931.171875	87393.28125	40129.9296875	71995.25	79699.390625	97878.6640625	87377.6328125	82571.859375	184208.671875	54264.4;67830.5	42793;53491.3	44042.2;55052.8	49158.7;61448.4	41375.5;51719.3	11363.5;14204.4	40772.3;50965.3
A8MXV4	A8MXV4	NUDT19	Acyl-coenzyme A diphosphatase NUDT19	NUD19_HUMAN	0.00038483740619588223	35.103752	0	0	0	0	0	0	0	0	1	0	0	1	True	True	True	True	True	True	True	True	True	True	True	True	NaN	NaN	NaN	NaN	NaN	NaN	NaN	NaN	2738.97802734375	NaN	NaN	7212.61474609375	NaN	NaN	NaN	NaN	NaN	NaN	NaN
B0FP48;E5RIL1	B0FP48;E5RIL1	UPK3BL1;UPK3BL2	Uroplakin-3b-like protein 1;Uroplakin-3b-like protein 2	UPK3L_HUMAN;UPKL2_HUMAN	0	47.96253	13	11	11	12	13	12	11	10	10	9	9	10	False	False	False	False	False	False	False	False	False	False	False	False	339606	400951.375	307742.625	573406.8125	866358.5625	542852.8125	223321.375	56921.48046875	99040.421875	139129.890625	276097.6875	109834.515625	301294.1;301294.1	319671.2;319671.2	253265.8;253265.8	618786;618786	968575;968575	603266.9;603266.9	193376.7;193376.7
B1AJZ9	B1AJZ9	FHAD1	Forkhead-associated domain-containing protein 1	FHAD1_HUMAN	0	45.60321	1	1	1	0	0	1	1	1	1	1	1	0	True	True	True	True	True	True	True	True	True	True	True	True	6264.48876953125	5517.00830078125	14830.7255859375	NaN	NaN	4815.64501953125	10900.5908203125	3197.210205078125	19970.45703125	6523.48193359375	5861.64208984375	NaN	72.8	64.2	172.5	NaN	NaN	56	126.8
B1AK53	B1AK53	ESPN	Espin	ESPN_HUMAN	0	45.053967	1	0	2	0	0	0	3	2	1	2	3	3	False	False	False	False	False	False	False	False	False	False	False	False	100787.3125	NaN	52289.8203125	NaN	NaN	NaN	65056.84375	223078.5625	184279.03125	60707.08203125	36051.98828125	78669.96875	2927	NaN	4150.4	NaN	NaN	NaN	2761.7
B2RUZ4	B2RUZ4	SMIM1	Small integral membrane protein 1	SMIM1_HUMAN	0	45.719048	6	6	5	5	5	5	6	6	6	6	6	6	False	False	False	False	False	False	False	False	False	False	False	False	52795.3515625	101871.15625	63686.72265625	67892.2578125	77856.078125	90892.6640625	1271232.125	511526.28125	207693.828125	129878.421875	712135.75	692480.875	65411.3	134144.3	77619.3	86212.6	98591.8	113899.7	1561298.4
B3EWG3;B3EWG5;B3EWG6	B3EWG3;B3EWG5;B3EWG6	FAM25A;FAM25C;FAM25G	Protein FAM25A;Protein FAM25C;Protein FAM25G	FM25A_HUMAN;FM25C_HUMAN;FM25G_HUMAN	0	42.459717	0	0	0	0	0	1	0	0	1	0	0	9	False	False	False	False	False	False	False	False	False	False	False	False	NaN	NaN	NaN	NaN	NaN	14304.2734375	NaN	NaN	0.24015478789806366	NaN	NaN	69854.15625	NaN	NaN	NaN	NaN	NaN	2043.5;2043.5;2043.5	NaN
B5MCN3	B5MCN3	SEC14L6	Putative SEC14-like protein 6	S14L6_HUMAN	0	39.120235	1	1	0	0	0	0	0	0	0	1	0	0	True	True	True	True	True	True	True	True	True	True	True	True	2750.634033203125	1648.426025390625	NaN	NaN	NaN	NaN	NaN	NaN	NaN	4759.09716796875	NaN	NaN	125	74.9	NaN	NaN	NaN	NaN	NaN
C9J798;O43374	C9J798;O43374	RASA4B;RASA4	Ras GTPase-activating protein 4B;Ras GTPase-activating protein 4	RAS4B_HUMAN;RASL2_HUMAN	0	48.304295	0	1	0	0	0	0	2	5	0	1	4	4	False	False	False	False	False	False	False	False	False	False	False	False	NaN	3455.93408203125	NaN	NaN	NaN	NaN	1410.6533203125	19894.0234375	NaN	4970.099609375	13000.90234375	9302.0205078125	NaN	24.8;24.3	NaN	NaN	NaN	NaN	93.2;91.4
C9J7I0	C9J7I0	UMAD1	UBAP1-MVB12-associated (UMA)-domain containing protein 1	UMAD1_HUMAN	0	50.879578	4	4	4	3	3	3	3	3	3	3	4	3	False	False	False	False	False	False	False	False	False	False	False	False	26173.060546875	57569.2265625	26255.359375	93365.0546875	74461.3125	52587.46875	42245.31640625	102512.453125	23059.986328125	32952.51953125	31626.912109375	47664.859375	50790.8	78291.1	55583.9	38237.7	33896.6	7101.3	23971.3
C9JI98	C9JI98	TMEM238	Transmembrane protein 238	TM238_HUMAN	0	42.869198	2	3	0	2	0	1	3	4	1	2	3	3	False	False	False	False	False	False	False	False	False	False	False	False	23056.779296875	15571.076171875	NaN	17600.23828125	NaN	16533.23828125	39421.48046875	83664.46875	18416.91796875	24755.701171875	35923.8203125	49811.34375	6480.9	11621.2	NaN	5770	NaN	1442.3	15805.3
E2RYF6	E2RYF6	MUC22	Mucin-22	MUC22_HUMAN	0	39.955807	0	0	0	1	0	0	1	0	0	1	1	1	True	True	True	True	True	True	True	True	True	True	True	True	NaN	NaN	NaN	21711.759765625	NaN	NaN	18329.310546875	NaN	NaN	58875.78515625	35284.4453125	15984.9833984375	NaN	NaN	NaN	1277.2	NaN	NaN	1078.2
E9PAV3;Q13765	E9PAV3;Q13765	NACA	Nascent polypeptide-associated complex subunit alpha, muscle-specific form;Nascent polypeptide-associated complex subunit alpha	NACAM_HUMAN;NACA_HUMAN	0	48.89047	3	3	2	2	2	2	3	3	4	4	4	4	False	False	False	False	False	False	False	False	False	False	False	False	38463.109375	43552.59765625	28041.5703125	35022.15625	34129.7734375	45734.46484375	25371.693359375	32704.0859375	36798.875	31658.05078125	36362.6640625	154329.59375	709;11648.3	697.3;11455.1	378.7;6221.2	666.5;10948.9	648;10646.2	868.1;14261	456.4;7498.2
F5HAK9	F5HAK9	gH	Envelope glycoprotein H	GH_HHV8P	0	36.514614	0	0	0	0	0	0	0	0	0	0	0	1	True	True	True	True	True	True	True	True	True	True	True	True	NaN	NaN	NaN	NaN	NaN	NaN	NaN	NaN	NaN	NaN	NaN	51430.11328125	NaN	NaN	NaN	NaN	NaN	NaN	NaN
F5HB53;P06473;P13201	F5HB53;P06473;P13201	gB	Envelope glycoprotein B	GB_HCMVM;GB_HCMVA;GB_HCMVT	0.0005742725880551302	34.608734	0	0	0	1	0	0	0	0	1	0	0	0	True	True	True	True	True	True	True	True	True	True	True	True	NaN	NaN	NaN	43321.19921875	NaN	NaN	NaN	NaN	49888.37109375	NaN	NaN	NaN	NaN	NaN	NaN	921.7;902.5;921.7	NaN	NaN	NaN
F5HET8;P55774	F5HET8;P55774	K6;CCL18	Protein K6;C-C motif chemokine 18	K6_HHV8P;CCL18_HUMAN	0	36.559372	1	0	1	1	0	0	1	1	1	1	1	0	True	True	True	True	True	True	True	True	True	True	True	True	67924.7265625	NaN	71282.6875	56240.26171875	NaN	NaN	44021.24609375	45652.546875	49080.0859375	66928.2578125	62258.75	NaN	13584.9;13584.9	NaN	14256.5;14256.5	11248.1;11248.1	NaN	NaN	8804.2;8804.2
G9CGD6;Q6P9H4	G9CGD6;Q6P9H4	CNK3/IPCEF1;CNKSR3	CNK3/IPCEF1 fusion protein;Connector enhancer of kinase suppressor of ras 3	CNIPF_HUMAN;CNKR3_HUMAN	0	46.186165	0	1	1	1	0	1	2	1	1	1	1	3	False	False	False	False	False	False	False	False	False	False	False	False	NaN	3105.788330078125	456.4907531738281	2762.52734375	NaN	5594.92041015625	21942.732421875	13440.1484375	4960.09716796875	4666.9873046875	14754.0712890625	14085.6943359375	NaN	69;103.5	15.5;23.3	61.4;92.1	NaN	124.3;186.5	6348.7;9523.1
K7EJ46	K7EJ46	SMIM22	Small integral membrane protein 22	SIM22_HUMAN	0	45.69804	5	4	5	4	5	4	4	4	4	4	4	4	False	False	False	False	False	False	False	False	False	False	False	False	1691357.25	2539185	2315754.5	2676548	2607715.5	3533056	2559779.25	2674538.5	1305388.25	1475770.125	1839381.375	1598310.5	1830912.9	2633387.2	2459062.8	2500101	2767111.9	3649211.1	2593692.1
K9N7C7	K9N7C7	rep	Replicase polyprotein 1ab	R1AB_MERS1	0	40.576706	0	1	1	2	0	0	1	1	1	1	2	1	False	False	False	False	False	False	False	False	False	False	False	False	NaN	28096.6875	59403.4296875	46948.67578125	NaN	NaN	151427.609375	34372.02734375	223089.84375	62453.546875	467330	24957.736328125	NaN	72.2	104.1	505	NaN	NaN	389.3
L7V0S7	L7V0S7	GP	Envelopment polyprotein	GP_BHAV	0.0035869360015102886	32.47304	0	1	1	0	0	1	0	0	1	0	0	0	True	True	True	True	True	True	True	True	True	True	True	True	NaN	137.16075134277344	5846.80615234375	NaN	NaN	1039.2413330078125	NaN	NaN	1106.10400390625	NaN	NaN	NaN	NaN	2.4	104.4	NaN	NaN	18.6	NaN
M5A8F1	M5A8F1	ERVH48-1	Suppressyn	SUPYN_HUMAN	0	46.54942	0	0	0	1	0	0	2	1	2	2	2	2	False	False	False	False	False	False	False	False	False	False	False	False	NaN	NaN	NaN	25098.80859375	NaN	NaN	66520.0546875	12622.1064453125	26791.59765625	20293.17578125	50138.5390625	19597.611328125	NaN	NaN	NaN	2202.2	NaN	NaN	10097.3
O00116	O00116	AGPS	Alkyldihydroxyacetonephosphate synthase, peroxisomal	ADAS_HUMAN	0	44.7414	0	0	0	0	0	0	0	0	0	0	0	1	True	True	True	True	True	True	True	True	True	True	True	True	NaN	NaN	NaN	NaN	NaN	NaN	NaN	NaN	NaN	NaN	NaN	5922.47607421875	NaN	NaN	NaN	NaN	NaN	NaN	NaN
O00139	O00139	KIF2A	Kinesin-like protein KIF2A	KIF2A_HUMAN	0	48.67716	2	2	1	3	5	2	7	8	4	4	6	8	False	False	False	False	False	False	False	False	False	False	False	False	8405.1923828125	9965.5263671875	7839.44921875	13770.3017578125	20438.75390625	19823.37890625	15067.4365234375	30681.125	12125.486328125	12590.6494140625	14437.9072265625	19173.017578125	320.1	587.5	152.6	816.8	2035.9	1151.6	3318.2
O00142	O00142	TK2	Thymidine kinase 2, mitochondrial	KITM_HUMAN	0	40.16707	1	1	1	1	1	1	1	1	1	1	1	1	True	True	True	True	True	True	True	True	True	True	True	True	47866.26953125	40309.14453125	35719.19921875	78794.8671875	70526.34375	50746.0078125	130680.953125	107693.8828125	40561.78125	73230.3046875	68210.109375	63516.1796875	2991.6	2519.3	2232.4	4924.7	4407.9	3171.6	8167.6
O00148	O00148	DDX39A	ATP-dependent RNA helicase DDX39A	DX39A_HUMAN	0	48.523903	12	12	8	10	4	9	12	12	12	11	12	11	False	False	False	False	False	False	False	False	False	False	False	False	118665.6953125	108150.78125	95822.5234375	108101.5234375	91950.0234375	90874.4140625	264887.625	208534.359375	236357.125	153077.359375	245402.625	402443.78125	29052	33522.5	19283.1	27502	10483	22851	65513.3
O00151	O00151	PDLIM1	PDZ and LIM domain protein 1	PDLI1_HUMAN	0	50.95063	8	9	5	5	5	5	8	10	10	8	8	11	False	False	False	False	False	False	False	False	False	False	False	False	79204.5625	92527.0390625	89205.828125	37150.515625	60596.08203125	64593.84765625	110002.734375	206445.53125	107463.3984375	78938.78125	109980.6875	212501.953125	22217.1	27218.4	9055.2	4820	12626	14940.2	30465.4
O00154	O00154	ACOT7	Cytosolic acyl coenzyme A thioester hydrolase	BACH_HUMAN	0	47.746452	9	10	5	8	1	4	8	8	7	8	9	9	False	False	False	False	False	False	False	False	False	False	False	False	30681.080078125	31655.626953125	30291.619140625	28129.380859375	24564.83984375	51335.72265625	18296.990234375	22094.822265625	13463.513671875	16327.5712890625	20755.9453125	46466.3984375	11753.7	13418.6	19445.1	9397.1	1200.3	11020.8	10878.2
O00159	O00159	MYO1C	Unconventional myosin-Ic	MYO1C_HUMAN	0	53.988747	57	59	54	51	50	47	48	46	52	53	53	53	False	False	False	False	False	False	False	False	False	False	False	False	1020601.8125	1366085.625	983498.3125	1236569.875	1830304.125	1217978.5	824588.25	990337.625	669147	700319.125	764485.8125	912387	139370.9	226162	175547.4	211385.4	261356.1	186445.8	1364495.6
O00161	O00161	SNAP23	Synaptosomal-associated protein 23	SNP23_HUMAN	0	56.812702	22	22	19	20	18	19	21	23	21	20	21	18	False	False	False	False	False	False	False	False	False	False	False	False	288367.625	531864.8125	305277.15625	304625.8125	441579.375	367813.6875	646326.4375	1686219	347382.8125	275728.15625	698642.0625	738295.625	148052	283325.2	132495.2	176433.4	238200.3	202567.4	383950.7
O00168	O00168	FXYD1	Phospholemman	PLM_HUMAN	0	42.971462	0	0	1	1	1	0	1	1	1	1	1	1	True	True	True	True	True	True	True	True	True	True	True	True	NaN	NaN	12713.9912109375	12537.6953125	12575.65625	NaN	525180.75	548696.375	57201.04296875	37657.1171875	892734.75	510042.4375	NaN	NaN	3178.5	3134.4	3143.9	NaN	131295.2
O00178	O00178	GTPBP1	GTP-binding protein 1	GTPB1_HUMAN	0	53.24156	5	5	4	6	2	3	8	10	9	6	8	10	False	False	False	False	False	False	False	False	False	False	False	False	22670.244140625	18652.015625	32502.880859375	25326.623046875	180058.890625	26612.916015625	29469.220703125	50729.0703125	20583.3515625	21977.1953125	25036.7421875	32701.21484375	4110.4	1985.2	2340.5	3233.2	29386.1	2374.4	6181.9
O00182	O00182	LGALS9	Galectin-9	LEG9_HUMAN	0	52.66385	4	4	4	4	4	3	5	4	4	5	5	3	False	False	False	False	False	False	False	False	False	False	False	False	31486.990234375	57466.78515625	25782.52734375	27748.142578125	36155.4140625	26888.158203125	15311.6982421875	11932.248046875	21626.345703125	28083.185546875	16549.810546875	8223.126953125	6511.9	11807.2	5392.3	5478.8	7287.7	3965.9	3884.2
O00186	O00186	STXBP3	Syntaxin-binding protein 3	STXB3_HUMAN	0	50.763027	12	11	7	12	11	11	12	11	12	12	12	12	False	False	False	False	False	False	False	False	False	False	False	False	30011.6640625	33917.6484375	26334.37109375	29822.92578125	46269.84765625	46325.18359375	37158.66015625	28484.966796875	60251.87890625	44728.87890625	44264.29296875	34774.44140625	8788.6	8846.2	4417	6810.2	11023	11439.4	9765.2
O00187	O00187	MASP2	Mannan-binding lectin serine protease 2	MASP2_HUMAN	0	51.17376	9	7	12	6	9	7	6	4	6	6	5	4	False	False	False	False	False	False	False	False	False	False	False	False	388805.4375	111862.75	323693.71875	148383.90625	2289818	230152.796875	50482.80859375	11571.5048828125	43291.83203125	43905.359375	64541.828125	21336.16015625	54909.6	16362	48755.8	20356.2	374017.9	36107.4	10772.5
O00193	O00193	SMAP	Small acidic protein	SMAP_HUMAN	0	39.777504	0	0	0	0	0	0	0	0	0	0	0	1	True	True	True	True	True	True	True	True	True	True	True	True	NaN	NaN	NaN	NaN	NaN	NaN	NaN	NaN	NaN	NaN	NaN	1648.276123046875	NaN	NaN	NaN	NaN	NaN	NaN	NaN
O00194	O00194	RAB27B	Ras-related protein Rab-27B	RB27B_HUMAN	0	53.918045	10	11	9	9	9	9	7	6	9	7	6	7	False	False	False	False	False	False	False	False	False	False	False	False	213876.84375	411559.75	293369.71875	304284.53125	397265.3125	354048	121905.5625	82751.5234375	133550.578125	207910.484375	68229.625	192319.625	62826.9	122173.6	82226.9	87093.4	117848.8	104004.7	34334.7
O00203	O00203	AP3B1	AP-3 complex subunit beta-1	AP3B1_HUMAN	0	50.0363	20	15	13	17	6	11	19	22	21	18	18	22	False	False	False	False	False	False	False	False	False	False	False	False	36348.02734375	20596.220703125	31605.390625	29597.919921875	32676.251953125	32695.76171875	36469.5546875	56499.67578125	44088.68359375	48479.25	38170.0234375	44707.73046875	11937.3	4381.3	4816.8	7384	3526.7	6438.5	9559.3
O00204	O00204	SULT2B1	Sulfotransferase 2B1	ST2B1_HUMAN	0	50.068398	22	22	16	20	15	16	17	18	17	18	15	21	False	False	False	False	False	False	False	False	False	False	False	False	487269.46875	516898.40625	337697.6875	414831.0625	287015.65625	485732.65625	256577.703125	117012.546875	571799.625	680649.8125	152974.234375	543223.5625	170075.9	946442.3	88609.7	146225.5	81934.6	140281.9	79930.4
O00212	O00212	RHOD	Rho-related GTP-binding protein RhoD	RHOD_HUMAN	0	39.396713	1	1	1	2	2	2	1	1	1	1	1	1	False	False	False	False	False	False	False	False	False	False	False	False	27391.0390625	85887.1484375	34627.32421875	53420.9765625	61867.3984375	40887.22265625	40662.76171875	41194.75	37075.328125	46157.09375	28523.3203125	33827.23046875	2389.2	7491.6	3020.4	6255.8	7858	6052.7	3546.9
O00214	O00214	LGALS8	Galectin-8	LEG8_HUMAN	0	58.10914	11	12	6	7	4	6	11	11	9	13	12	14	False	False	False	False	False	False	False	False	False	False	False	False	55855.96484375	60241.98828125	38654.1171875	51330.125	76408.390625	52418.03515625	83860.6484375	96073.9140625	36754.9921875	44219.19921875	110714.125	110761.1640625	18343.7	18341.7	8453.9	11313	9881.1	13229.3	31350.8
O00217	O00217	NDUFS8	NADH dehydrogenase [ubiquinone] iron-sulfur protein 8, mitochondrial	NDUS8_HUMAN	0	43.147545	0	0	0	1	0	0	1	0	1	1	1	1	True	True	True	True	True	True	True	True	True	True	True	True	NaN	NaN	NaN	7619.6884765625	NaN	NaN	4358.23779296875	NaN	21217.125	9168.4091796875	47128.421875	53682.9140625	NaN	NaN	NaN	544.3	NaN	NaN	311.3
O00219	O00219	HAS3	Hyaluronan synthase 3	HYAS3_HUMAN	0	41.83274	1	3	0	1	1	1	3	1	3	3	0	0	False	False	False	False	False	False	False	False	False	False	False	False	875.7449951171875	2641.078125	NaN	1077.9586181640625	1028.08740234375	3148.93994140625	4162.982421875	5733.12451171875	7291.630859375	5416.03515625	NaN	NaN	64.6	325.8	NaN	63.3	24.9	76.3	819.5
O00231	O00231	PSMD11	26S proteasome non-ATPase regulatory subunit 11	PSD11_HUMAN	0	56.508003	31	31	27	22	22	22	21	26	28	31	25	26	False	False	False	False	False	False	False	False	False	False	False	False	305571.8125	191628.421875	261372.640625	244390.53125	217926.421875	270415.78125	111688.1640625	280528.71875	257361.8125	313590.625	120923.2734375	186600.984375	112634	77254.2	87026.4	74618.7	66976.2	75318.1	35236.7
O00232	O00232	PSMD12	26S proteasome non-ATPase regulatory subunit 12	PSD12_HUMAN	0	51.5016	30	28	26	28	24	24	26	30	30	29	27	31	False	False	False	False	False	False	False	False	False	False	False	False	284070.375	187114.234375	255925.78125	237583.9375	233022.703125	261036.609375	134733.15625	292543.5	232241.140625	291845.3125	144170.515625	172098.109375	140432.4	149245.6	129402.8	116215.6	106158.4	113115.1	57897.9
O00233	O00233	PSMD9	26S proteasome non-ATPase regulatory subunit 9	PSMD9_HUMAN	0	44.779526	2	3	2	1	2	2	3	3	2	3	4	4	False	False	False	False	False	False	False	False	False	False	False	False	26394.841796875	22939.294921875	19478.166015625	10291.3427734375	21719.408203125	16406.126953125	12551.333984375	40971.97265625	11530.08984375	10613.4775390625	13998.7685546875	29889.572265625	3352	3945.2	3045.4	1250.6	3415.3	2524	2315.1
O00244	O00244	ATOX1	Copper transport protein ATOX1	ATOX1_HUMAN	0	47.525833	3	3	2	2	2	2	4	4	3	3	4	4	False	False	False	False	False	False	False	False	False	False	False	False	26055.654296875	29548.45703125	22518.5703125	16908.966796875	20887.111328125	18322.40234375	45244.6328125	42176.55859375	20837.32421875	29801.02734375	35383.78125	39019.87890625	10909	26533.7	20168.6	7986.6	11094	9802.5	41062.9
O00264	O00264	PGRMC1	Membrane-associated progesterone receptor component 1	PGRC1_HUMAN	0	50.567665	6	3	3	3	4	3	5	5	6	7	7	7	False	False	False	False	False	False	False	False	False	False	False	False	37455.6171875	43060.48828125	46473.15625	43859.62890625	41108.73046875	70110.4921875	39021.32421875	65644.6328125	39855.4921875	39805.21484375	64825.93359375	140805.484375	17228.9	9165.5	13731.2	9962.1	12660.5	7241.8	13898
O00291	O00291	HIP1	Huntingtin-interacting protein 1	HIP1_HUMAN	0	38.86463	1	1	0	0	1	1	0	0	0	0	0	0	True	True	True	True	True	True	True	True	True	True	True	True	3018.2236328125	7043.72509765625	NaN	NaN	13963.8427734375	1874.941650390625	NaN	NaN	NaN	NaN	NaN	NaN	50.3	117.4	NaN	NaN	232.7	31.2	NaN
O00292	O00292	LEFTY2	Left-right determination factor 2	LFTY2_HUMAN	0	48.8007	19	19	15	19	6	16	18	17	19	18	19	20	False	False	False	False	False	False	False	False	False	False	False	False	293871.6875	170971.453125	209801.890625	449351.625	116114.3515625	356947.15625	294345.75	111732.25	318061.78125	243687.15625	365207.21875	257650	130758.9	82088.2	118757.7	211482.8	28430.1	157270.1	124686.7
O00299	O00299	CLIC1	Chloride intracellular channel protein 1	CLIC1_HUMAN	0	50.309204	16	16	15	15	14	15	16	16	16	16	16	15	False	False	False	False	False	False	False	False	False	False	False	False	2104289	2451525.75	1920884.5	1874676.75	2629837.5	3114786	3465690.25	3749679.75	2767258.25	1816381.875	3120814.25	2958936	773445.2	919874.7	690329.2	766153.4	1026388.1	1168546.7	1308860.9
O00303	O00303	EIF3F	Eukaryotic translation initiation factor 3 subunit F	EIF3F_HUMAN	0	50.311066	12	11	9	11	9	10	11	12	11	11	10	12	False	False	False	False	False	False	False	False	False	False	False	False	141147.0625	97198.109375	164859.703125	100460.484375	108474.8046875	158331.9375	100088.171875	235219.96875	115659.765625	119881.6171875	111437.078125	182081.96875	65317	41239.2	58613.9	60689.9	53433.9	64213.1	43159.3
O00308	O00308	WWP2	NEDD4-like E3 ubiquitin-protein ligase WWP2	WWP2_HUMAN	0	50.480026	10	9	3	6	7	5	6	9	5	7	7	9	False	False	False	False	False	False	False	False	False	False	False	False	15315.5771484375	23754.08984375	15486.7978515625	14654.8310546875	19277.20703125	13902.896484375	16435.33203125	21686.283203125	10514.2734375	11433.095703125	14478.33203125	15328.7109375	4669	5721.1	1526.6	2597.9	3531.4	2354.4	2938.3
O00322	O00322	UPK1A	Uroplakin-1a	UPK1A_HUMAN	0	48.81709	3	4	2	4	3	2	3	3	4	4	3	3	False	False	False	False	False	False	False	False	False	False	False	False	29487.0625	40669.33203125	33448.7578125	148542.203125	85790.84375	47684.8828125	50834.7578125	42713.30859375	54445.15234375	116493.5078125	27915.98046875	88989.6328125	6061.4	12419.6	5615.5	38342	21138.6	8369.5	10336.2
O00338	O00338	SULT1C2	Sulfotransferase 1C2	ST1C2_HUMAN	0	49.100258	2	3	0	0	1	0	12	14	5	5	9	9	False	False	False	False	False	False	False	False	False	False	False	False	18648.33203125	1514.6297607421875	NaN	NaN	5639.9140625	NaN	32142.208984375	74836.390625	9918.7216796875	7200.224609375	25728.6328125	39161.66796875	302.2	1983.7	NaN	NaN	102.8	NaN	26076.4
O00339	O00339	MATN2	Matrilin-2	MATN2_HUMAN	0	52.008682	32	25	16	33	30	24	35	34	36	35	36	30	False	False	False	False	False	False	False	False	False	False	False	False	235863.296875	107265.1796875	66157.6640625	307809.46875	282005.5	157922.859375	474655.09375	262303.8125	511602.375	1071656.375	757811.5625	161845.609375	61128.1	34911	10067.1	89702.9	93120.6	37569.5	127469.7
O00391	O00391	QSOX1	Sulfhydryl oxidase 1	QSOX1_HUMAN	0	55.747734	52	51	45	45	38	38	55	46	56	51	50	49	False	False	False	False	False	False	False	False	False	False	False	False	5547563	3401716	3529903.75	3888132.25	2035521.375	2331706.25	10072580	3600822.5	18241838	6858528	9745135	4799157	1055312.8	641150.2	633878.8	781195.2	421139.7	464252.9	2142268.9
O00401	O00401	WASL	Actin nucleation-promoting factor WASL	WASL_HUMAN	0	48.728214	8	8	8	9	10	9	8	9	8	9	7	9	False	False	False	False	False	False	False	False	False	False	False	False	56794.59375	106538.484375	54308.3984375	65297.765625	90115.203125	56151.3203125	65375.8203125	121320.6015625	40491.67578125	32187.546875	49090.171875	86323.75	9382.1	19024.2	16844	11319.7	17665.2	11222.5	12056
O00410	O00410	IPO5	Importin-5	IPO5_HUMAN	0	54.23196	19	19	15	15	14	14	16	17	17	19	15	19	False	False	False	False	False	False	False	False	False	False	False	False	47252.29296875	31824.76171875	65495.85546875	48485.328125	84523.0234375	62405.12890625	26976.919921875	52069.31640625	30428.66796875	33596.64453125	45050.3671875	35888.73046875	10294.1	8540.5	11022.7	11015	14074.3	18154.1	6574.3
O00418	O00418	EEF2K	Eukaryotic elongation factor 2 kinase	EF2K_HUMAN	0	50.254173	0	0	0	0	0	0	0	1	0	0	0	0	True	True	True	True	True	True	True	True	True	True	True	True	NaN	NaN	NaN	NaN	NaN	NaN	NaN	12744.2548828125	NaN	NaN	NaN	NaN	NaN	NaN	NaN	NaN	NaN	NaN	NaN
O00423	O00423	EML1	Echinoderm microtubule-associated protein-like 1	EMAL1_HUMAN	0	50.153976	7	0	1	5	2	4	7	7	10	10	9	6	False	False	False	False	False	False	False	False	False	False	False	False	24206.97265625	NaN	18296.837890625	24834.94140625	40695.4140625	18299.484375	31646.267578125	41119.390625	110676.0234375	79387.59375	25857.603515625	24451.2421875	2594.3	NaN	239.2	1999.5	1278.8	1392.8	4098.4
O00425	O00425	IGF2BP3	Insulin-like growth factor 2 mRNA-binding protein 3	IF2B3_HUMAN	0	50.010468	8	10	0	10	3	4	14	16	16	13	13	14	False	False	False	False	False	False	False	False	False	False	False	False	14543.93359375	6063.234375	NaN	22335.033203125	10771.3173828125	18449.33203125	40675.23046875	53726.00390625	40013.61328125	43174.68359375	33573.765625	34644.578125	4100.1	1869.3	NaN	4971.6	1606.3	3142.5	11918.3
O00429	O00429	DNM1L	Dynamin-1-like protein	DNM1L_HUMAN	0	47.360252	10	7	7	8	3	8	8	11	12	11	10	12	False	False	False	False	False	False	False	False	False	False	False	False	40401.90234375	24558.533203125	39654.85546875	37571.2578125	22321.279296875	37008.671875	26510.025390625	31104.9296875	32537.8828125	25283.8828125	23951.80859375	31571.3515625	6626.9	3151.2	32681	5946.2	1352.6	6256	5641.8
O00442	O00442	RTCA	RNA 3'-terminal phosphate cyclase	RTCA_HUMAN	0	47.144283	2	2	1	2	2	2	2	2	1	1	1	1	False	False	False	False	False	False	False	False	False	False	False	False	51995.96484375	34030.1640625	57031.40625	43161.23828125	32761.48828125	50972.90625	54336.3828125	59853.40234375	55555.53125	44135.95703125	59992.51953125	50275.41796875	4518.2	3033.8	4416.2	4481	3348.9	5365.6	5168.3
O00443	O00443	PIK3C2A	Phosphatidylinositol 4-phosphate 3-kinase C2 domain-containing subunit alpha	P3C2A_HUMAN	0	53.7785	0	1	1	0	0	1	4	7	4	2	3	7	False	False	False	False	False	False	False	False	False	False	False	False	NaN	438.4912109375	71969.1796875	NaN	NaN	10413.1064453125	10627.66015625	25235.453125	9017.26171875	14737.5166015625	8043.3505859375	22914.18359375	NaN	2.4	370.6	NaN	NaN	48.3	357.2
O00459	O00459	PIK3R2	Phosphatidylinositol 3-kinase regulatory subunit beta	P85B_HUMAN	0	52.914238	7	8	2	9	8	5	0	8	2	1	2	5	False	False	False	False	False	False	False	False	False	False	False	False	19977.92578125	14391.5302734375	18412.060546875	21467.7734375	26832.8125	15591.259765625	NaN	17408.21484375	2382.583740234375	2490.04345703125	2082.084716796875	8039.52099609375	3225	5008.9	608.3	3519.7	4474.9	1494.5	NaN
O00461	O00461	GOLIM4	Golgi integral membrane protein 4	GOLI4_HUMAN	0	44.08405	3	3	1	3	1	3	4	7	5	4	5	6	False	False	False	False	False	False	False	False	False	False	False	False	1271.1011962890625	2587.5869140625	1460.44140625	1405.0770263671875	3606.60595703125	1231.1134033203125	2660.19921875	10368.701171875	2893.03466796875	1463.21240234375	3450.693359375	4371.48876953125	129.8	189.3	30.7	161.1	119	235.6	458.3
O00462	O00462	MANBA	Beta-mannosidase	MANBA_HUMAN	0	53.336098	32	31	26	31	23	27	34	33	33	33	34	26	False	False	False	False	False	False	False	False	False	False	False	False	485275.21875	262961.6875	248860.015625	554049.25	178271.09375	319568.71875	854761.8125	922018.5	655852.8125	701147.5625	1096624.25	513277.875	103030.7	55290.9	55527.4	123839.6	40103.7	74609.1	183057.8
O00468	O00468	AGRN	Agrin	AGRIN_HUMAN	0	50.803783	40	39	35	34	31	30	40	35	41	42	42	40	False	False	False	False	False	False	False	False	False	False	False	False	459914.90625	587454.0625	481091.8125	476584.03125	522415.625	369363.625	1142679	390570.0625	598315.5	3469482	1524357	375554.75	44911.9	59029.3	48978.6	48417	52320.7	39526.8	119951.8
O00469	O00469	PLOD2	Procollagen-lysine,2-oxoglutarate 5-dioxygenase 2	PLOD2_HUMAN	0	48.723114	20	12	16	15	9	9	34	28	27	27	36	35	False	False	False	False	False	False	False	False	False	False	False	False	52432.859375	19343.2734375	63886.8203125	46695.27734375	45648.61328125	66029.2265625	739612.25	409010.1875	210058.5	248799.296875	2700859.5	584314.6875	14597	4337.3	15436	11716.9	7063	10754.8	245321.7
O00471	O00471	EXOC5	Exocyst complex component 5	EXOC5_HUMAN	0	50.949566	13	12	2	12	4	5	12	14	14	14	11	13	False	False	False	False	False	False	False	False	False	False	False	False	24086.59375	19326.046875	21173.869140625	25420.033203125	24928.876953125	33351.03125	24209.408203125	41524.96875	28696.708984375	32406.947265625	19685.9765625	30203.04296875	4908.7	4457.4	991.7	6024	4077.7	4714.5	6075.1
O00476	O00476	SLC17A3	Sodium-dependent phosphate transport protein 4	NPT4_HUMAN	0	49.468105	0	1	0	0	0	0	5	5	3	3	5	4	False	False	False	False	False	False	False	False	False	False	False	False	NaN	3882.4169921875	NaN	NaN	NaN	NaN	121525.6015625	132887.859375	7977.19140625	10512.6513671875	155643.515625	59485.70703125	NaN	88.2	NaN	NaN	NaN	NaN	34041.8
O00483	O00483	NDUFA4	Cytochrome c oxidase subunit NDUFA4	NDUA4_HUMAN	0	42.102547	0	1	1	1	1	1	1	1	1	0	0	0	True	True	True	True	True	True	True	True	True	True	True	True	NaN	37594.8125	63181.7734375	58505.76953125	80191.3203125	41494.484375	23471.220703125	17550.779296875	20547.03125	NaN	NaN	NaN	NaN	6265.8	10530.3	9751	13365.2	6915.7	3911.9
O00487	O00487	PSMD14	26S proteasome non-ATPase regulatory subunit 14	PSDE_HUMAN	0	50.47434	13	11	11	10	8	8	9	10	13	11	11	10	False	False	False	False	False	False	False	False	False	False	False	False	307215.8125	221340.28125	291272.15625	238996.4375	258165.5625	286845.34375	141571.46875	263971.90625	222362.015625	277992.28125	164020.640625	164599.65625	91573.8	57418.2	86863.2	71115.8	66347.1	79583.3	45359.1
O00499	O00499	BIN1	Myc box-dependent-interacting protein 1	BIN1_HUMAN	0	53.220646	3	2	1	3	2	1	4	3	4	0	3	3	False	False	False	False	False	False	False	False	False	False	False	False	6612.7607421875	8735.1181640625	2652.405029296875	3048.90673828125	9939.4921875	4316.07568359375	13100.837890625	5214.72119140625	9451.5166015625	NaN	10514.728515625	14592.130859375	903.6	1009.3	31.2	518.4	421.2	189.9	1494.7
O00501	O00501	CLDN5	Claudin-5	CLD5_HUMAN	0	41.319454	0	1	1	1	1	0	0	0	1	0	0	0	True	True	True	True	True	True	True	True	True	True	True	True	NaN	6446.30810546875	2280.77587890625	2143.2978515625	5238.0908203125	NaN	NaN	NaN	1560.416748046875	NaN	NaN	NaN	NaN	644.6	228.1	214.3	523.8	NaN	NaN
O00505	O00505	KPNA3	Importin subunit alpha-4	IMA4_HUMAN	0	48.7474	5	5	2	5	4	5	6	5	6	5	7	7	False	False	False	False	False	False	False	False	False	False	False	False	23807.27734375	18796.146484375	20595.814453125	21061.376953125	25610.087890625	27929.072265625	31319.29296875	43462.6875	22869.935546875	17710.46484375	30515.66796875	49413.57421875	3978.3	5038.9	2164.3	4334.9	4344.4	5226.8	8914.6
O00506	O00506	STK25	Serine/threonine-protein kinase 25	STK25_HUMAN	0	51.47854	13	14	10	13	7	7	16	15	12	13	16	16	False	False	False	False	False	False	False	False	False	False	False	False	122925.984375	197454.8125	90340.4140625	145690.75	222592.828125	139200.3125	180846.609375	341285.21875	115382.21875	139129.296875	162756.0625	209488.75	21880	33464.9	17485.2	25335.4	32867.1	25151.2	30051.4
O00515	O00515	LAD1	Ladinin-1	LAD1_HUMAN	0	49.319935	0	1	0	0	1	1	1	5	1	1	0	10	False	False	False	False	False	False	False	False	False	False	False	False	NaN	4423.6611328125	NaN	NaN	647.6121826171875	4603.88525390625	8890.1513671875	13542.623046875	9582.15625	3736.57861328125	NaN	63291.578125	NaN	148.5	NaN	NaN	34.6	87.2	298.5
O00522	O00522	KRIT1	Krev interaction trapped protein 1	KRIT1_HUMAN	0	47.838688	11	12	4	7	9	8	18	17	13	12	16	17	False	False	False	False	False	False	False	False	False	False	False	False	14619.8681640625	18892.07421875	15875.8251953125	13726.4619140625	19988.580078125	17498.98828125	46869.16015625	51805.92578125	22194.201171875	21845.423828125	43622.890625	43345.70703125	3133.6	3814.8	1543.6	1664.6	2640.7	2534.8	11167.5
O00526	O00526	UPK2	Uroplakin-2	UPK2_HUMAN	0	50.802547	6	5	5	6	6	5	6	6	5	6	5	6	False	False	False	False	False	False	False	False	False	False	False	False	156343.84375	194435.796875	136391.03125	577075.625	472193.90625	203221.703125	225812.25	267923.21875	243528.125	407243.65625	151392.046875	323680.15625	67406.3	85326.5	60148.5	252989.6	202560.2	87980.5	97906
O00533	O00533	CHL1	Neural cell adhesion molecule L1-like protein	NCHL1_HUMAN	0	38.204933	0	1	0	0	0	0	0	0	1	1	1	1	True	True	True	True	True	True	True	True	True	True	True	True	NaN	21564.51953125	NaN	NaN	NaN	NaN	NaN	NaN	23954.767578125	8867.501953125	42279.4296875	31106.6171875	NaN	392.1	NaN	NaN	NaN	NaN	NaN
O00534	O00534	VWA5A	von Willebrand factor A domain-containing protein 5A	VMA5A_HUMAN	0	49.176952	15	17	9	16	13	13	17	16	15	18	18	16	False	False	False	False	False	False	False	False	False	False	False	False	117386.4296875	96418.9375	82510.3828125	137428.4375	122267.3515625	111014.296875	104796.7109375	116318.7734375	91469.9375	168069.3125	87732.9765625	56124.29296875	20100.7	15966.8	10700.4	18582.2	14947.2	12150	15130.7
O00560	O00560	SDCBP	Syntenin-1	SDCB1_HUMAN	0	52.01893	33	36	34	25	32	26	27	27	27	26	27	25	False	False	False	False	False	False	False	False	False	False	False	False	36456308	51555700	27938932	34865888	51069912	33143622	15387158	18847984	17515864	17790000	12545714	8890394	23032768.1	30028162.9	16860944.6	20911136.2	30968906.1	19453929.5	9305604.3
O00562	O00562	PITPNM1	Membrane-associated phosphatidylinositol transfer protein 1	PITM1_HUMAN	0	45.807762	2	2	1	2	0	2	3	4	4	5	2	2	False	False	False	False	False	False	False	False	False	False	False	False	10701.6181640625	3912.950927734375	7978.56005859375	10301.7744140625	NaN	11543.201171875	17602.6171875	14283.9033203125	4684.68408203125	15891.7998046875	2962.746826171875	4383.1982421875	364.7	839.1	70.2	472.2	NaN	316.2	1336.5
O00567	O00567	NOP56	Nucleolar protein 56	NOP56_HUMAN	0	45.586166	3	3	0	4	0	0	4	5	8	5	5	8	False	False	False	False	False	False	False	False	False	False	False	False	11728.095703125	30832.74609375	NaN	14169.1162109375	NaN	NaN	15963.91015625	21365.05859375	25475.169921875	15674.3935546875	16817.142578125	37399.796875	881.9	1405.6	NaN	1924.1	NaN	NaN	1722.4
O00571	O00571	DDX3X	ATP-dependent RNA helicase DDX3X	DDX3X_HUMAN	0	50.465786	23	23	18	22	17	17	21	25	22	22	23	29	False	False	False	False	False	False	False	False	False	False	False	False	95177.8671875	103756.625	97771.671875	106582.203125	116251.75	108428.484375	90758.03125	184607.203125	92293.1875	84015.3671875	116993.859375	508668.21875	16631.2	20899	18303.8	21687.5	23607.1	21071.4	20302.6
O00584	O00584	RNASET2	Ribonuclease T2	RNT2_HUMAN	0	52.02951	3	2	2	4	2	1	4	1	2	3	4	3	False	False	False	False	False	False	False	False	False	False	False	False	35672.765625	21595.791015625	54757.3125	32061.56640625	22045.375	17123.927734375	29200.181640625	11638.357421875	15475.0615234375	12244.1494140625	29019.310546875	20090.61328125	5745.2	2329.4	8093.9	9555.5	3771.2	1344.7	7116.9
O00587	O00587	MFNG	Beta-1,3-N-acetylglucosaminyltransferase manic fringe	MFNG_HUMAN	0	49.040108	0	0	0	1	0	0	4	2	4	4	4	3	False	False	False	False	False	False	False	False	False	False	False	False	NaN	NaN	NaN	14062.021484375	NaN	NaN	34510.19140625	8032.2060546875	18439.64453125	20714.830078125	13829.103515625	11111.4814453125	NaN	NaN	NaN	753.9	NaN	NaN	3649.9
O00592	O00592	PODXL	Podocalyxin	PODXL_HUMAN	0	51.897877	11	12	7	10	10	10	8	9	11	12	8	10	False	False	False	False	False	False	False	False	False	False	False	False	410996.375	872108.8125	518626.4375	544416.6875	869609.25	557730.9375	412604.65625	309967.5	384699.125	611121	289357.53125	231870.734375	65211.8	134283.8	64924.9	74736.2	120855.5	75574.5	44228
O00602	O00602	FCN1	Ficolin-1	FCN1_HUMAN	0	40.896584	2	3	3	2	2	0	0	0	2	0	0	0	False	False	False	False	False	False	False	False	False	False	False	False	13209.2021484375	26287.548828125	101786.3515625	11947.470703125	21881.712890625	NaN	NaN	NaN	16288.568359375	NaN	NaN	NaN	1218.2	5256.1	12648.2	1435.4	3699.2	NaN	NaN
O00624	O00624	SLC17A2	Sodium-dependent phosphate transport protein 3	NPT3_HUMAN	0	52.576	0	0	0	0	0	0	7	8	4	6	7	8	False	False	False	False	False	False	False	False	False	False	False	False	NaN	NaN	NaN	NaN	NaN	NaN	397746.96875	235304.984375	26799.974609375	30729.353515625	220618.84375	357028.71875	NaN	NaN	NaN	NaN	NaN	NaN	140548.3
O00625	O00625	PIR	Pirin	PIR_HUMAN	0	48.346577	0	3	0	1	0	1	4	4	2	3	3	3	False	False	False	False	False	False	False	False	False	False	False	False	NaN	11913.69921875	NaN	15168.5361328125	NaN	12123.380859375	23407.494140625	37764.07421875	9731.564453125	7392.20751953125	24229.84375	17859.814453125	NaN	3033.7	NaN	890.3	NaN	954.6	6491
O00629	O00629	KPNA4	Importin subunit alpha-3	IMA3_HUMAN	0	51.07166	4	3	3	3	2	2	3	3	3	4	4	3	False	False	False	False	False	False	False	False	False	False	False	False	13986.1357421875	21348.009765625	17149.330078125	13432.6337890625	27755.61328125	23250.412109375	24392.5859375	22152.1640625	13264.5361328125	23669.25	31634.966796875	34115.17578125	1678.1	2334.3	2129.9	1568.6	3342.3	2397.9	2870.9
O00635	O00635	TRIM38	E3 ubiquitin-protein ligase TRIM38	TRI38_HUMAN	0	46.504383	0	0	0	1	0	0	2	2	2	1	1	2	False	False	False	False	False	False	False	False	False	False	False	False	NaN	NaN	NaN	12073.0400390625	NaN	NaN	12194.9921875	22959.125	4317.01318359375	10154.8603515625	13731.2158203125	6485.77392578125	NaN	NaN	NaN	1230.6	NaN	NaN	1049.8
O00743	O00743	PPP6C	Serine/threonine-protein phosphatase 6 catalytic subunit	PPP6_HUMAN	0	49.133	5	5	4	7	5	1	8	9	8	7	7	7	False	False	False	False	False	False	False	False	False	False	False	False	27691.283203125	27414.6640625	30802.474609375	24213.775390625	30460.98828125	36905.1640625	36730.4140625	68405.3828125	25843.109375	32803.44140625	42953.1328125	31717.353515625	6574.3	9215.7	6858.7	6826.3	7674	2834.5	11407.5
O00748	O00748	CES2	Cocaine esterase	EST2_HUMAN	0	47.176544	5	5	1	2	1	2	9	7	4	2	8	9	False	False	False	False	False	False	False	False	False	False	False	False	12366.7333984375	23435.16015625	14560.3447265625	11132.6640625	12672.8359375	53793.15625	63651.08203125	32000.435546875	13784.6533203125	10163.451171875	32571.890625	27783.611328125	2525.5	5189.4	325	503	923.9	3126	21189.9
O00754	O00754	MAN2B1	Lysosomal alpha-mannosidase	MA2B1_HUMAN	0	49.995556	13	18	15	13	12	6	11	14	8	10	10	16	False	False	False	False	False	False	False	False	False	False	False	False	41130.53125	93340.640625	102143.0625	79291.8203125	82845.3359375	46948.49609375	31477.1640625	49770.96875	25119.392578125	37065.1953125	28362.34765625	45029.82421875	5706	22542.4	16327.1	17609.4	11823.3	4820.7	3881.2
O00755	O00755	WNT7A	Protein Wnt-7a	WNT7A_HUMAN	0	39.747128	0	0	1	0	0	1	2	2	1	1	2	1	False	False	False	False	False	False	False	False	False	False	False	False	NaN	NaN	8022.99267578125	NaN	NaN	154406.546875	34731.83984375	10647.5048828125	22198.6796875	22175.51953125	93504.171875	13995.318359375	NaN	NaN	417.7	NaN	NaN	8038.5	2016
O00757	O00757	FBP2	Fructose-1,6-bisphosphatase isozyme 2	F16P2_HUMAN	0	45.127033	1	1	0	1	1	1	1	1	1	1	1	1	True	True	True	True	True	True	True	True	True	True	True	True	35252.79296875	111434.703125	NaN	67132.875	89134.9140625	51637.8046875	205356.03125	658950.5	178903.265625	116164.125	131407.078125	92962.4921875	1958.5	6190.8	NaN	3729.6	4951.9	2868.8	11408.7
O00764	O00764	PDXK	Pyridoxal kinase	PDXK_HUMAN	0	57.200718	14	13	10	11	9	6	14	13	14	13	13	13	False	False	False	False	False	False	False	False	False	False	False	False	132172.21875	105390.3125	87731.2734375	90014.640625	89872.2421875	97570.3046875	180654.078125	249579.40625	152713.375	120990.4921875	217891.5	146616.5	57809.1	43524.5	34449.2	39851	26883.8	29973.1	73574.2
O14493	O14493	CLDN4	Claudin-4	CLD4_HUMAN	0	38.759502	1	1	1	1	1	1	1	1	1	1	1	1	True	True	True	True	True	True	True	True	True	True	True	True	1009564.0625	1678135.25	919825.8125	1094278	1645777.875	1394280.625	752562.0625	807488.6875	1239218	1152208.375	578445.4375	505051.9375	112173.8	186459.5	102202.9	121586.4	182864.2	154920.1	83618
O14494	O14494	PLPP1	Phospholipid phosphatase 1	PLPP1_HUMAN	0	39.94234	2	2	1	2	2	2	2	2	1	2	1	2	False	False	False	False	False	False	False	False	False	False	False	False	79294.171875	129926.625	70440.2578125	139359.5625	202863.125	155917.1875	106300.5703125	54805.3046875	101893.75	123124.5546875	58796.03125	76797.1328125	18526.1	27875.4	3004.9	26947.9	43908.6	33264	21925
O14495	O14495	PLPP3	Phospholipid phosphatase 3	PLPP3_HUMAN	0	52.887688	3	2	0	0	0	1	3	3	3	3	3	3	False	False	False	False	False	False	False	False	False	False	False	False	42149.0234375	14775.677734375	NaN	NaN	NaN	13680.6572265625	57480.24609375	24811.099609375	48131.50390625	29632.900390625	86531.6015625	33426.12890625	7162.7	6037.6	NaN	NaN	NaN	1031.6	11270.3
O14498	O14498	ISLR	Immunoglobulin superfamily containing leucine-rich repeat protein	ISLR_HUMAN	0	50.518085	10	9	8	9	6	7	12	12	12	12	12	12	False	False	False	False	False	False	False	False	False	False	False	False	485691.0625	87937.2265625	205377.734375	337526.5625	65451.08984375	130287.5	2886446.5	957194.0625	2456466.5	1614304.75	2973219	999593.0625	150737	37510.6	69341.2	111148.2	18905.6	38950.3	981214.3
O14520	O14520	AQP7	Aquaporin-7	AQP7_HUMAN	0	41.389	0	2	0	0	1	0	0	0	0	0	0	0	False	False	False	False	False	False	False	False	False	False	False	False	NaN	34184.16015625	NaN	NaN	88780.6171875	NaN	NaN	NaN	NaN	NaN	NaN	NaN	NaN	5697.4	NaN	NaN	6238.5	NaN	NaN
O14558	O14558	HSPB6	Heat shock protein beta-6	HSPB6_HUMAN	0	48.62598	8	2	4	0	0	2	7	2	4	2	6	6	False	False	False	False	False	False	False	False	False	False	False	False	68649.4609375	19598.640625	22987.6953125	NaN	NaN	32009.755859375	27805.318359375	4782.5546875	5539.48388671875	7757.05078125	18376.7109375	8589.3974609375	41779	4083.7	13522	NaN	NaN	7536.5	18555.9
O14578	O14578	CIT	Citron Rho-interacting kinase	CTRO_HUMAN	0	43.030933	1	1	0	1	1	0	2	1	0	1	0	2	False	False	False	False	False	False	False	False	False	False	False	False	19426.880859375	39737.06640625	NaN	68306.125	44394.578125	NaN	15172.779296875	17105.37109375	NaN	10747.8193359375	NaN	25657.703125	175.1	219.7	NaN	377.6	245.4	NaN	143.8
O14579	O14579	COPE	Coatomer subunit epsilon	COPE_HUMAN	0	47.577835	7	5	4	7	3	3	9	8	8	5	9	7	False	False	False	False	False	False	False	False	False	False	False	False	31478.205078125	20955.73828125	53854.44921875	25245.478515625	34083.55078125	37002.95703125	43174.4609375	73211.1953125	44260.2109375	43959	79312.3046875	54261.91796875	10514.8	8538.8	9306.3	12774.5	4468.3	4705.7	25893.3
O14595	O14595	CTDSP2	Carboxy-terminal domain RNA polymerase II polypeptide A small phosphatase 2	CTDS2_HUMAN	0	48.27837	2	2	1	2	1	2	2	2	2	2	1	2	False	False	False	False	False	False	False	False	False	False	False	False	48804.50390625	70207.6171875	18895.34375	30747.794921875	66982.484375	53472.42578125	21709.62109375	44517.87890625	23692.947265625	28312.958984375	24368.580078125	30410.859375	5621.3	9198.9	1066.6	4215.9	6430.1	7493.2	3317
O14602;P47813	O14602;P47813	EIF1AY;EIF1AX	Eukaryotic translation initiation factor 1A, Y-chromosomal;Eukaryotic translation initiation factor 1A, X-chromosomal	IF1AY_HUMAN;IF1AX_HUMAN	0	49.98253	1	1	0	1	0	1	1	1	1	1	1	1	True	True	True	True	True	True	True	True	True	True	True	True	4957.99755859375	10465.447265625	NaN	9367.91796875	NaN	9679.6748046875	19095.755859375	24222.9765625	10624.125	12783.2802734375	12227.1142578125	21632.841796875	708.3;708.3	1495.1;1495.1	NaN	1338.3;1338.3	NaN	1382.8;1382.8	2728;2728
O14617	O14617	AP3D1	AP-3 complex subunit delta-1	AP3D1_HUMAN	0	51.28267	10	10	9	14	4	9	13	12	13	13	10	12	False	False	False	False	False	False	False	False	False	False	False	False	23970.849609375	11480.1767578125	26098.61328125	33635.89453125	19648.23828125	31372.322265625	29500.2421875	33934.89453125	34175.2109375	44250.890625	28027.1875	34360.6328125	3448.8	1987.5	3150.8	4969.6	1298.4	6329.2	5524.9
O14638	O14638	ENPP3	Ectonucleotide pyrophosphatase/phosphodiesterase family member 3	ENPP3_HUMAN	0	51.61921	31	34	22	21	26	20	39	37	36	33	41	41	False	False	False	False	False	False	False	False	False	False	False	False	262017.796875	604782.625	204027.640625	148163.015625	245180.640625	176816.75	1251056.5	1744516.75	306231.75	219786.765625	1191686	1242538.125	64915.7	137794.4	38734.3	30625.5	63802.4	38954.8	308134.1
O14656	O14656	TOR1A	Torsin-1A	TOR1A_HUMAN	0	48.492928	6	7	3	6	3	4	4	3	4	5	6	6	False	False	False	False	False	False	False	False	False	False	False	False	28752.013671875	29826.41015625	27185.9296875	37159.48046875	22082.650390625	44530.78515625	28314.685546875	15283.978515625	12438.1083984375	17036.5234375	31496.13671875	14801.7578125	10120.9	11563.9	4292.5	10566.6	4350.3	8347.4	5259.3
O14657	O14657	TOR1B	Torsin-1B	TOR1B_HUMAN	0	50.966434	11	11	7	9	5	6	10	7	10	9	10	9	False	False	False	False	False	False	False	False	False	False	False	False	60315.44140625	70650.03125	70524.734375	57516.15234375	61420.92578125	28383.173828125	62108.2578125	18484.94921875	38693.3203125	46496.72265625	103859.9609375	33313.01953125	26849.3	30447.3	20566.9	39432.2	17220.6	7392.7	22783.1
O14672	O14672	ADAM10	Disintegrin and metalloproteinase domain-containing protein 10	ADA10_HUMAN	0	52.734444	22	23	16	19	16	19	23	23	22	22	23	25	False	False	False	False	False	False	False	False	False	False	False	False	218689.71875	289895.6875	320850.125	212327.140625	338287.71875	318126.4375	399287.40625	527690.5	194614.171875	254180.46875	453211.8125	330747.8125	37455.1	46385.1	45892.1	40446	43069.6	52718.9	68304.1
O14678	O14678	ABCD4	Lysosomal cobalamin transporter ABCD4	ABCD4_HUMAN	0	43.931477	2	1	1	2	2	1	2	2	2	2	1	0	False	False	False	False	False	False	False	False	False	False	False	False	3140.70947265625	4631.97900390625	3591.807861328125	8703.0791015625	6366.0390625	2384.7119140625	3723.86279296875	5630.98193359375	4799.2998046875	5641.3876953125	1654.9490966796875	NaN	189.5	144.7	79.7	469.5	407.7	52.9	236.8
O14684	O14684	PTGES	Prostaglandin E synthase	PTGES_HUMAN	0	44.54056	1	1	1	1	1	0	1	0	1	1	0	1	True	True	True	True	True	True	True	True	True	True	True	True	15087.7216796875	25662.771484375	221273.609375	9926.912109375	45309.66015625	NaN	8276.4140625	NaN	20083.5	24689.9453125	NaN	144771.59375	1676.4	2851.4	24586	1103	5034.4	NaN	919.6
O14713	O14713	ITGB1BP1	Integrin beta-1-binding protein 1	ITBP1_HUMAN	0	53.971996	3	2	1	3	3	1	6	6	4	5	6	6	False	False	False	False	False	False	False	False	False	False	False	False	10706.9091796875	17523.49609375	7789.544921875	9099.24609375	12342.482421875	14067.2109375	34106.48046875	38592.06640625	12408.3095703125	19137.18359375	31039.494140625	31458.537109375	2642	2315.5	649.1	3178.1	2962.5	1172.3	21394.6
O14727	O14727	APAF1	Apoptotic protease-activating factor 1	APAF_HUMAN	0	52.91794	1	1	1	2	2	1	4	8	4	4	4	4	False	False	False	False	False	False	False	False	False	False	False	False	9672.9228515625	7156.14599609375	6224.85107421875	15928.4345703125	11413.333984375	6515.794921875	36935.76171875	31176.833984375	18415.03125	25408.666015625	32446.18359375	17572.41796875	61.8	45.7	39.8	638.6	126.1	41.6	1955.7
O14732	O14732	IMPA2	Inositol monophosphatase 2	IMPA2_HUMAN	0	52.087296	3	4	2	2	1	3	2	3	4	3	3	4	False	False	False	False	False	False	False	False	False	False	False	False	32065.5859375	54993.82421875	72399.796875	47806.50390625	39194.71875	59516.75390625	48362.484375	41365.375	59389.6875	32469.31640625	115949.203125	166482.453125	5291.5	9412.6	8132.7	5039.2	1707	11037.6	6908.9
O14733	O14733	MAP2K7	Dual specificity mitogen-activated protein kinase kinase 7	MP2K7_HUMAN	0.0022688598979013048	32.94035	0	1	0	1	1	0	1	1	0	1	0	1	True	True	True	True	True	True	True	True	True	True	True	True	NaN	5983.193359375	NaN	12619.08203125	16408.373046875	NaN	7855.759765625	13917.4453125	NaN	8181.69287109375	NaN	31344.126953125	NaN	249.3	NaN	525.8	683.7	NaN	327.3
O14737	O14737	PDCD5	Programmed cell death protein 5	PDCD5_HUMAN	0	36.445877	0	2	0	1	0	0	0	2	1	1	0	2	False	False	False	False	False	False	False	False	False	False	False	False	NaN	5252.83935546875	NaN	3364.0361328125	NaN	NaN	NaN	18650.701171875	2452.3193359375	2966.902099609375	NaN	14434.1015625	NaN	644.9	NaN	305.8	NaN	NaN	NaN
O14744	O14744	PRMT5	Protein arginine N-methyltransferase 5	ANM5_HUMAN	0	52.654694	25	20	21	17	17	18	21	23	24	25	24	24	False	False	False	False	False	False	False	False	False	False	False	False	151642.9375	81200.6640625	198470.203125	84374.8125	120712.3359375	145579.1875	99938.453125	206900.078125	111818.9453125	112349.34375	99211.546875	125384.21875	38133.8	17187	41399.1	17236.3	28927.7	29933.5	27751
O14745	O14745	NHERF1	Na(+)/H(+) exchange regulatory cofactor NHE-RF1	NHRF1_HUMAN	0	56.594322	43	43	35	32	30	27	40	38	40	41	42	43	False	False	False	False	False	False	False	False	False	False	False	False	872033.75	2068473.875	878280.25	998320.5625	1424706.125	1637076.5	3009106.25	5991096	1169457.125	866025.3125	2784208.75	2955234	272032.5	627057.6	285339.7	274817.1	443528.4	476680.5	890222.3
O14746	O14746	TERT	Telomerase reverse transcriptase	TERT_HUMAN	0.004140786749482402	32.06966	0	0	0	0	0	1	0	0	0	0	0	0	True	True	True	True	True	True	True	True	True	True	True	True	NaN	NaN	NaN	NaN	NaN	54182.82421875	NaN	NaN	NaN	NaN	NaN	NaN	NaN	NaN	NaN	NaN	NaN	821	NaN
O14773	O14773	TPP1	Tripeptidyl-peptidase 1	TPP1_HUMAN	0	47.02042	16	14	13	15	14	14	16	18	17	14	17	21	False	False	False	False	False	False	False	False	False	False	False	False	1380544.5	748846.1875	861988.8125	777975.9375	716801.5	1094813.25	1192157.625	1628549.625	658669.375	734434.25	1020337.5625	824106.75	555519	295835.4	352538.8	313174.9	275044	357627.9	474974.2
O14776	O14776	TCERG1	Transcription elongation regulator 1	TCRG1_HUMAN	0	46.57981	1	0	0	0	0	0	0	0	0	0	0	2	False	False	False	False	False	False	False	False	False	False	False	False	4201.1953125	NaN	NaN	NaN	NaN	NaN	NaN	NaN	NaN	NaN	NaN	18075.953125	97.7	NaN	NaN	NaN	NaN	NaN	NaN
O14786	O14786	NRP1	Neuropilin-1	NRP1_HUMAN	0	55.083828	4	6	4	5	3	3	13	13	12	6	10	11	False	False	False	False	False	False	False	False	False	False	False	False	33234.515625	28569.720703125	35396.93359375	21387.431640625	39529.14453125	18080.91796875	113555.3828125	73197.03125	52638.13671875	40317.6171875	96808.765625	55033.72265625	3639.1	3253.7	2737.2	2377.4	2757.8	461.2	17257.9
O14787	O14787	TNPO2	Transportin-2	TNPO2_HUMAN	0	51.779106	1	0	1	3	1	0	0	2	0	3	0	2	False	False	False	False	False	False	False	False	False	False	False	False	7219.29345703125	NaN	6512.71923828125	16163.486328125	3072.39990234375	NaN	NaN	4485.1611328125	NaN	4604.47705078125	NaN	5652.671875	122.9	NaN	133.5	1690	63	NaN	NaN
O14791	O14791	APOL1	Apolipoprotein L1	APOL1_HUMAN	0	52.682266	32	38	39	25	23	31	21	25	33	28	29	23	False	False	False	False	False	False	False	False	False	False	False	False	2025068.375	850291.75	4004557.25	1995472	1102102	1807985.875	503549.6875	232267.421875	1100109.375	1619689.875	1258936.25	314710.3125	528136.5	242530.1	1244029.9	463714.4	290213.6	447572.7	107662.6
O14792	O14792	HS3ST1	Heparan sulfate glucosamine 3-O-sulfotransferase 1	HS3S1_HUMAN	0	53.406948	10	7	8	7	3	6	4	3	8	7	9	5	False	False	False	False	False	False	False	False	False	False	False	False	45201.82421875	44331.33984375	54358.82421875	52965.296875	51208.71875	95905.3359375	23244.900390625	13859.373046875	34101.625	36909.375	24581.357421875	17834.263671875	19154.4	16310.4	19148	16215.4	10381.8	37575.8	5496
O14793	O14793	MSTN	Growth/differentiation factor 8	GDF8_HUMAN	0	47.02867	0	0	1	0	0	0	3	2	0	0	3	0	False	False	False	False	False	False	False	False	False	False	False	False	NaN	NaN	18654.232421875	NaN	NaN	NaN	258036.109375	5005.75830078125	NaN	NaN	119751.8828125	NaN	NaN	NaN	981.8	NaN	NaN	NaN	19773
O14807	O14807	MRAS	Ras-related protein M-Ras	RASM_HUMAN	0	44.497208	2	2	0	0	1	0	0	0	0	0	0	0	False	False	False	False	False	False	False	False	False	False	False	False	14142.208984375	9272.673828125	NaN	NaN	10990.240234375	NaN	NaN	NaN	NaN	NaN	NaN	NaN	2075.1	1509.8	NaN	NaN	785	NaN	NaN
O14817	O14817	TSPAN4	Tetraspanin-4	TSN4_HUMAN	0	40.24248	1	4	4	2	4	4	1	1	2	1	2	0	False	False	False	False	False	False	False	False	False	False	False	False	142224.5	103823.4140625	226268.328125	206852.546875	249324.5	181295.515625	111541.6171875	17315.720703125	69160.0546875	154653.78125	30173.3671875	NaN	43418.8	50749.1	50701.7	56017.6	65714.6	47719.3	34051.8
O14818	O14818	PSMA7	Proteasome subunit alpha type-7	PSA7_HUMAN	0	58.503593	27	27	29	23	21	20	23	25	28	26	26	25	False	False	False	False	False	False	False	False	False	False	False	False	3691242.75	5345858	8545615	2956346.75	3002433.25	5444524	1867720.25	3221507.5	2716050	2659767.5	1520466.25	1653282.5	1577513	2261743.5	3734735.5	1306800.3	1547769.4	2377177.8	794099.4
O14828	O14828	SCAMP3	Secretory carrier-associated membrane protein 3	SCAM3_HUMAN	0	55.11153	5	7	4	5	6	4	6	7	6	4	6	7	False	False	False	False	False	False	False	False	False	False	False	False	29677.44140625	33259.734375	39775.515625	31923.763671875	34851.421875	41703.2734375	37265.171875	57427.5	28935.5546875	17666.03515625	48874.75390625	63774.84375	9891.3	12137.4	10710.1	9804.6	12367.7	12190.7	12853.3
O14841	O14841	OPLAH	5-oxoprolinase	OPLA_HUMAN	0	50.880352	14	12	10	13	5	8	9	18	14	8	13	15	False	False	False	False	False	False	False	False	False	False	False	False	13553.6611328125	14961.1875	16112.6201171875	14237.328125	12004.5810546875	13786.74609375	9053.3623046875	17562.521484375	8049.611328125	8492.076171875	9664.6044921875	12393.8759765625	6191.8	11290.5	241682.2	39895.8	882.6	2040.3	62479.6
O14879	O14879	IFIT3	Interferon-induced protein with tetratricopeptide repeats 3	IFIT3_HUMAN	0	46.577576	1	1	0	0	0	0	0	0	0	0	0	2	False	False	False	False	False	False	False	False	False	False	False	False	8914.69921875	2921.07958984375	NaN	NaN	NaN	NaN	NaN	NaN	NaN	NaN	NaN	14709.3359375	356.6	152.3	NaN	NaN	NaN	NaN	NaN
O14880	O14880	MGST3	Glutathione S-transferase 3, mitochondrial	MGST3_HUMAN	0	42.649952	0	0	0	0	0	0	1	0	1	1	0	1	True	True	True	True	True	True	True	True	True	True	True	True	NaN	NaN	NaN	NaN	NaN	NaN	13600.4951171875	NaN	57426.390625	24341.16015625	NaN	46056.3828125	NaN	NaN	NaN	NaN	NaN	NaN	1942.9
O14896	O14896	IRF6	Interferon regulatory factor 6	IRF6_HUMAN	0	38.373722	1	1	0	1	0	0	1	2	1	1	1	2	False	False	False	False	False	False	False	False	False	False	False	False	11998.689453125	6309.24072265625	NaN	8710.99609375	NaN	NaN	14535.962890625	22170.689453125	9161.1767578125	6179.31982421875	7442.94921875	13061.2744140625	663.8	301.6	NaN	416.4	NaN	NaN	804.2
O14907	O14907	TAX1BP3	Tax1-binding protein 3	TX1B3_HUMAN	0	45.200775	4	4	3	3	3	4	4	4	3	4	3	4	False	False	False	False	False	False	False	False	False	False	False	False	43928.29296875	64171.08203125	22871.40625	35407.6953125	47412.66796875	37695.88671875	50038.16796875	52647.16015625	53585.75390625	27502.044921875	56720.34765625	47803.45703125	24206.3	33668.9	10517.8	17000	23706.3	25128.4	38151.3
O14908	O14908	GIPC1	PDZ domain-containing protein GIPC1	GIPC1_HUMAN	0	50.748734	17	17	7	15	13	14	16	16	16	18	16	18	False	False	False	False	False	False	False	False	False	False	False	False	102573.078125	194257.6875	92014.6796875	117980.4375	168383.921875	135515.234375	115770.6015625	158682.546875	85026.640625	115580.703125	109315.015625	171639.765625	63936.5	118872.1	31258.7	65158.3	81997.7	69074.1	58060.4
O14910	O14910	LIN7A	Protein lin-7 homolog A	LIN7A_HUMAN	0	50.577477	7	6	5	3	3	2	5	6	5	6	5	8	False	False	False	False	False	False	False	False	False	False	False	False	100638.0625	131075.65625	75009.1484375	102494.6640625	125862.1328125	119002.84375	84757.03125	169008.140625	76105.2734375	77386.734375	99556.296875	122817.6328125	32596.4	44669.2	19983.9	25278.6	29709.3	18038.3	23302.3
O14936	O14936	CASK	Peripheral plasma membrane protein CASK	CSKP_HUMAN	0	49.696884	0	2	0	1	2	2	6	7	7	4	9	8	False	False	False	False	False	False	False	False	False	False	False	False	NaN	11073.5283203125	NaN	127342.8203125	303069.09375	214777.4375	19332.208984375	21319.224609375	15281.126953125	8754.6767578125	24070.150390625	12782.5830078125	NaN	253.4	NaN	1554.4	10549.1	7865.1	1768.5
O14949	O14949	UQCRQ	Cytochrome b-c1 complex subunit 8	QCR8_HUMAN	0	39.007248	1	1	1	1	1	0	2	1	1	1	1	2	False	False	False	False	False	False	False	False	False	False	False	False	17426.4140625	14631.0654296875	28721.08203125	19592.5390625	21218.462890625	NaN	29915.640625	17105.189453125	15627.9716796875	17422.599609375	20271.943359375	57986.63671875	2904.4	2583.7	4786.8	3265.4	3536.4	NaN	9302.4
O14950;P19105	O14950;P19105	MYL12B;MYL12A	Myosin regulatory light chain 12B;Myosin regulatory light chain 12A	ML12B_HUMAN;ML12A_HUMAN	0	54.367676	12	12	11	6	9	11	10	10	11	12	11	11	False	False	False	False	False	False	False	False	False	False	False	False	629310.75	459450.25	551528.6875	379877.34375	546788.125	562449.6875	137686.203125	232248.5625	172195.703125	264299.78125	130403.71875	584407.1875	488935.5;488935.5	365376.1;365376.1	373551;373551	242226.1;242226.1	398456.9;398456.9	456428.3;456428.3	108755;108755
O14964	O14964	HGS	Hepatocyte growth factor-regulated tyrosine kinase substrate	HGS_HUMAN	0	53.17678	18	20	10	16	15	13	20	18	21	20	17	19	False	False	False	False	False	False	False	False	False	False	False	False	150719.578125	180210.640625	84653.9609375	133596.046875	171224.75	122509.671875	183858.359375	290554.46875	573559.875	294513.46875	150195.078125	206657.875	65800.7	36062.6	19494.2	26277.2	36206.6	32929.1	39913.5
O14966	O14966	RAB29	Ras-related protein Rab-7L1	RAB7L_HUMAN	0	46.688667	3	2	0	4	4	2	4	5	3	4	4	4	False	False	False	False	False	False	False	False	False	False	False	False	27074.01953125	21787.12890625	NaN	22219.931640625	25040.958984375	18012.2109375	81487.171875	87240.3671875	48307.92578125	49209.234375	52418.71875	73437.5078125	6282.6	4128.3	NaN	9043.6	8565.9	4629.3	32044.6
O14972	O14972	VPS26C	Vacuolar protein sorting-associated protein 26C	VP26C_HUMAN	0	45.45156	3	2	1	2	0	2	3	3	3	3	2	3	False	False	False	False	False	False	False	False	False	False	False	False	168571.5625	130383.296875	164808.0625	247415.40625	NaN	169206.546875	102254.390625	170838.71875	61579.265625	158714.0625	74453.4765625	158767.484375	25882.7	31438.5	21664.2	37995.1	NaN	23442.4	13374.4
O14975	O14975	SLC27A2	Long-chain fatty acid transport protein 2	S27A2_HUMAN	0	45.044266	1	2	2	2	1	2	3	4	3	3	3	4	False	False	False	False	False	False	False	False	False	False	False	False	29010.587890625	43527.4375	45116.0859375	54221.94921875	8211.1982421875	41174.9140625	43160.953125	53772.53125	29389.302734375	31038.40234375	30762.1484375	31933.78125	323.7	2249.2	1935.4	1849.4	248	983.9	14370.6
O14976	O14976	GAK	Cyclin-G-associated kinase	GAK_HUMAN	0	47.21281	4	3	1	2	2	1	5	8	6	4	2	8	False	False	False	False	False	False	False	False	False	False	False	False	12519.9873046875	9685.8681640625	13675.9990234375	11665.32421875	20479.9453125	11900.7607421875	20021.109375	37328.7890625	21216.791015625	13967.033203125	21285.453125	22416.59375	765.8	466.5	126.1	155.3	430.4	137.5	2283.3
O14980	O14980	XPO1	Exportin-1	XPO1_HUMAN	0	53.221737	34	30	23	30	19	27	32	34	32	34	32	31	False	False	False	False	False	False	False	False	False	False	False	False	102890.6015625	54247.6171875	66638.0234375	115728.640625	41710.47265625	105623.609375	99164.3828125	181872.171875	103739.46875	116752.875	118411.21875	103036.640625	34539.2	16962.2	18167.4	35193.4	10063.7	31556.7	29222.1
O14986	O14986	PIP5K1B	Phosphatidylinositol 4-phosphate 5-kinase type-1 beta	PI51B_HUMAN	0	43.57188	3	4	0	2	2	2	3	4	2	1	3	4	False	False	False	False	False	False	False	False	False	False	False	False	20003.919921875	22135.65234375	NaN	12636.62890625	30204.14453125	13996.9384765625	13836.6669921875	32732.431640625	10095.705078125	9773.232421875	11730.8740234375	18741.8203125	1615	4116.9	NaN	706.9	1691.4	789.8	1509.5
O15020	O15020	SPTBN2	Spectrin beta chain, non-erythrocytic 2	SPTN2_HUMAN	0	56.741615	23	26	11	18	11	17	8	6	32	25	3	43	False	False	False	False	False	False	False	False	False	False	False	False	31502.896484375	31096.076171875	21847.40625	43690.56640625	26509.07421875	32312.400390625	14829.8134765625	11615.275390625	46259.65234375	48777.63671875	6410.9912109375	77501.140625	4967.9	3149.7	2216.2	9189.8	1289	2997.3	2356.7
O15031	O15031	PLXNB2	Plexin-B2	PLXB2_HUMAN	0	53.980953	25	28	17	26	19	20	26	22	27	26	27	24	False	False	False	False	False	False	False	False	False	False	False	False	76979.640625	90504.625	81823.203125	72820.3828125	90911.234375	74596.09375	72554.46875	52217.7890625	65781.7265625	69853.9375	111874.40625	46928.7109375	8596.4	12096.4	7841.6	10212.7	8744	6831.4	18161.9
O15037	O15037	KHNYN	Protein KHNYN	KHNYN_HUMAN	0	49.35495	5	6	3	8	6	7	8	7	5	3	6	8	False	False	False	False	False	False	False	False	False	False	False	False	29435.1953125	44962.48828125	24069.7265625	39858.5234375	62228.78515625	33403.44921875	26967.357421875	30651.39453125	22990.484375	23584.728515625	21899.541015625	21692.345703125	2599.4	6358	1233.8	7041.1	8792.5	6392.2	7338
O15066	O15066	KIF3B	Kinesin-like protein KIF3B	KIF3B_HUMAN	0	49.340687	6	5	5	5	4	3	11	12	15	11	5	14	False	False	False	False	False	False	False	False	False	False	False	False	478177.5	147679.90625	250913.375	317643.28125	203263.125	163921.9375	238448.328125	330839.40625	786513.5	270792.28125	151748.15625	587702.625	3640953.7	9571.4	43852.7	672590	25878.1	4907330.5	15495.1
O15067	O15067	PFAS	Phosphoribosylformylglycinamidine synthase	PUR4_HUMAN	0	52.542217	6	5	4	2	0	4	10	13	10	9	12	11	False	False	False	False	False	False	False	False	False	False	False	False	28272.896484375	8490.90625	35637.25	19703.166015625	NaN	30581.630859375	33520.36328125	76631.421875	26985.775390625	24863.162109375	48491.70703125	46851.98046875	1517.1	529.7	2179.1	535.6	NaN	1534.6	4136.4
O15083	O15083	ERC2	ERC protein 2	ERC2_HUMAN	0.002082150293393905	33.286366	1	1	1	1	1	1	1	1	1	1	1	1	True	True	True	True	True	True	True	True	True	True	True	True	2860.1044921875	6047.0478515625	16981.84765625	3024.486328125	1572.67724609375	1215.4932861328125	13443.2666015625	5346.8310546875	6690.3974609375	15676.1044921875	6966.8984375	6824.85205078125	57.2	120.9	339.6	60.5	31.5	24.3	268.9
O15084	O15084	ANKRD28	Serine/threonine-protein phosphatase 6 regulatory ankyrin repeat subunit A	ANR28_HUMAN	0	43.095955	3	3	2	3	4	2	2	5	3	3	0	3	False	False	False	False	False	False	False	False	False	False	False	False	8647.119140625	4066.68017578125	7009.58251953125	6690.2177734375	9057.162109375	9939.689453125	7259.62890625	16728.529296875	5702.92431640625	10122.1865234375	NaN	7026.57568359375	427.8	269.4	326.3	561	754.9	301.7	313.4
O15091	O15091	PRORP	Mitochondrial ribonuclease P catalytic subunit	MRPP3_HUMAN	0	37.648582	1	1	1	1	1	1	1	1	1	1	0	1	True	True	True	True	True	True	True	True	True	True	True	True	147921.875	65899.1484375	179775.234375	68160.59375	137516.71875	176611.03125	83465.3671875	31912.373046875	33222.83984375	113460.109375	NaN	56733.34765625	4226.3	1882.8	5136.4	1947.4	3929	5046	2384.7
O15118	O15118	NPC1	NPC intracellular cholesterol transporter 1	NPC1_HUMAN	0	49.69188	11	11	10	9	8	9	6	3	9	9	2	4	False	False	False	False	False	False	False	False	False	False	False	False	104479.171875	86158.5	129921.859375	86079.765625	154189.984375	156474.703125	20270.15625	9059.84765625	86309.6015625	57962.44921875	5758.56640625	15180.7353515625	16880.4	12937.2	18206.4	14574.5	26173.1	25919.1	10900.1
O15121	O15121	DEGS1	Sphingolipid delta(4)-desaturase DES1	DEGS1_HUMAN	0.003769317753486619	32.148575	0	0	0	0	0	0	0	0	0	0	0	1	True	True	True	True	True	True	True	True	True	True	True	True	NaN	NaN	NaN	NaN	NaN	NaN	NaN	NaN	NaN	NaN	NaN	53124.9453125	NaN	NaN	NaN	NaN	NaN	NaN	NaN
O15126	O15126	SCAMP1	Secretory carrier-associated membrane protein 1	SCAM1_HUMAN	0	56.243534	5	7	5	5	5	6	7	7	5	6	6	7	False	False	False	False	False	False	False	False	False	False	False	False	163521.046875	140569.1875	160418.875	107830.4921875	134448.40625	142302.546875	66840.84375	114512.453125	94750.4609375	33622.109375	80455.2578125	137045.578125	45831.4	48618.7	66669.6	22419.8	42152.3	31969.7	25827.4
O15127	O15127	SCAMP2	Secretory carrier-associated membrane protein 2	SCAM2_HUMAN	0	47.628654	3	4	2	2	2	2	3	3	4	4	4	4	False	False	False	False	False	False	False	False	False	False	False	False	66897.9375	106275.8203125	60274.3515625	63609.234375	82770.3203125	68100.515625	278604.15625	237792.109375	59925.6796875	43814.4375	167300.09375	217024.9375	19221.2	29628.6	17025.1	16781	21268.6	21040	78996.5
O15143	O15143	ARPC1B	Actin-related protein 2/3 complex subunit 1B	ARC1B_HUMAN	0	50.595592	12	12	12	12	11	12	12	13	12	11	13	13	False	False	False	False	False	False	False	False	False	False	False	False	109472.3828125	73585.2109375	184165.3125	99699.5390625	72365.015625	76449.3515625	134837.109375	118242.9140625	116310.3828125	72910.1640625	197424.96875	108187.8828125	49235.8	25140.2	65940.9	37112.4	26288.7	26123.2	47338.5
O15144	O15144	ARPC2	Actin-related protein 2/3 complex subunit 2	ARPC2_HUMAN	0	51.062973	30	30	28	27	15	21	34	33	32	32	33	29	False	False	False	False	False	False	False	False	False	False	False	False	228377.453125	262270.15625	359550.875	253885.296875	169369.09375	326461.1875	375462.0625	427343.1875	300328.25	307267.84375	473366.53125	387349.90625	139311.1	168355.5	205342.4	153387.6	94474.3	174813.4	231822.3
O15145	O15145	ARPC3	Actin-related protein 2/3 complex subunit 3	ARPC3_HUMAN	0	52.012375	16	17	15	14	14	16	14	16	16	15	16	16	False	False	False	False	False	False	False	False	False	False	False	False	315058.875	289009.03125	489399.4375	300849.125	263923.375	373477.21875	303360.875	335900.09375	243259.84375	223472.515625	361071.59375	367793.28125	142879.4	150171.3	231137.1	148088.4	136333.3	185266.1	147723.7
O15162	O15162	PLSCR1	Phospholipid scramblase 1	PLS1_HUMAN	0	50.554832	6	6	6	5	5	4	6	6	6	6	6	5	False	False	False	False	False	False	False	False	False	False	False	False	91148.2890625	133206.28125	130932.125	144251.828125	126204.171875	126102.0390625	256650.671875	231373.765625	109389.9375	168857.265625	153226.46875	246910.609375	97367.6	110559.2	128040.2	139750.7	54392	49578.6	275718.4
O15173	O15173	PGRMC2	Membrane-associated progesterone receptor component 2	PGRC2_HUMAN	0	50.07547	5	5	3	2	4	6	4	6	7	4	5	7	False	False	False	False	False	False	False	False	False	False	False	False	27109.08203125	19456.296875	24115.1328125	34345.08203125	16844.31640625	52539.859375	35731.5	27820.251953125	29441.044921875	29685.072265625	53019.35546875	90084.453125	12621.2	8365.2	8832.3	5036.4	5492.9	22706.9	13365.4
O15194	O15194	CTDSPL	CTD small phosphatase-like protein	CTDSL_HUMAN	0	47.21845	8	6	4	6	5	3	3	4	5	6	4	5	False	False	False	False	False	False	False	False	False	False	False	False	49680.484375	53845.49609375	31623.96875	49675.75	70047.7421875	38029.89453125	21094.849609375	29990.220703125	15562.4853515625	37123.73046875	12194.5048828125	12220.3564453125	18720.2	17124.7	6301.7	14863	18884.5	6616.7	2888.4
O15195	O15195	VILL	Villin-like protein	VILL_HUMAN	0	51.90479	9	7	4	10	2	11	16	17	11	12	13	17	False	False	False	False	False	False	False	False	False	False	False	False	16961.716796875	20528.69140625	14148.9541015625	24746.291015625	7441.0693359375	20830.638671875	45286.01953125	68897.5390625	32318.05078125	27943.994140625	32055.7265625	67316.4140625	2552.4	1333.1	1022.9	7508	270.4	3489.5	9734.9
O15204	O15204	ADAMDEC1	ADAM DEC1	ADEC1_HUMAN	0	47.978596	6	1	1	2	2	3	11	10	6	5	10	8	False	False	False	False	False	False	False	False	False	False	False	False	22307.85546875	2478.227294921875	62927.66015625	5243.9619140625	17152.712890625	17267.79296875	158740.890625	302527.15625	11705.4072265625	31255.43359375	74912.71875	38967.48046875	3632.1	101.2	5187.5	350.1	1420.6	1472	37979.9
O15212	O15212	PFDN6	Prefoldin subunit 6	PFD6_HUMAN	0	48.315018	1	2	2	2	1	2	1	2	1	1	2	2	False	False	False	False	False	False	False	False	False	False	False	False	6853.017578125	11197.5732421875	11532.1015625	9856.31640625	7440.05908203125	12660.994140625	6062.06298828125	8135.28466796875	3869.0068359375	5626.41552734375	5717.94775390625	22655.73046875	673.3	3529.1	3242.9	3180.7	731	3790.2	595.6
O15217	O15217	GSTA4	Glutathione S-transferase A4	GSTA4_HUMAN	0	42.722065	1	2	1	1	1	0	2	2	0	1	1	2	False	False	False	False	False	False	False	False	False	False	False	False	11395.828125	14366.8037109375	14681.8271484375	9422.3603515625	34393.265625	NaN	61571.2421875	76637.96875	NaN	8051.30078125	19117.58984375	79120.3125	780.4	2258.7	1043.2	645.2	2355.2	NaN	7320.6
O15230	O15230	LAMA5	Laminin subunit alpha-5	LAMA5_HUMAN	0	58.910038	89	93	70	82	67	68	110	106	114	128	119	105	False	False	False	False	False	False	False	False	False	False	False	False	149271.859375	166951.46875	156244.046875	190754.359375	185434.578125	144996.84375	819892.9375	318883.0625	452251.46875	1989990	1183785.375	293995.46875	27379	32181.5	29643.1	33840.5	116643	24486.3	150584.6
O15231	O15231	ZNF185	Zinc finger protein 185	ZN185_HUMAN	0	54.82328	9	17	6	9	10	12	11	8	15	14	7	23	False	False	False	False	False	False	False	False	False	False	False	False	27058.654296875	82307.28125	49051.57421875	23629.611328125	47663.4453125	59653.125	21543.494140625	12756.046875	38133.734375	44303.8125	6938.18603515625	107292.546875	4749.2	16580.5	5008	3928.6	4408.2	8011.9	3547.8
O15232	O15232	MATN3	Matrilin-3	MATN3_HUMAN	0	46.450386	3	1	3	2	3	4	7	3	4	5	7	6	False	False	False	False	False	False	False	False	False	False	False	False	20136.3203125	8647.1923828125	53237.35546875	17003.611328125	26944.44921875	27684.845703125	172356.8125	22524.517578125	11839.2685546875	8560.6767578125	114976.9375	31097.8671875	832.9	197.6	3368.9	1001.3	2413.3	3443.9	36266.3
O15247	O15247	CLIC2	Chloride intracellular channel protein 2	CLIC2_HUMAN	0	41.777752	3	2	2	4	3	3	0	1	2	0	0	1	False	False	False	False	False	False	False	False	False	False	False	False	65442.41015625	18545.74609375	8206.373046875	36710.29296875	78985.953125	73884.640625	NaN	69652.8125	11376.23046875	NaN	NaN	35612.51953125	7866.5	7465.1	2390.1	9549.4	11273.7	11005.9	NaN
O15258	O15258	RER1	Protein RER1	RER1_HUMAN	0	46.951973	2	2	1	2	0	3	2	3	3	3	2	6	False	False	False	False	False	False	False	False	False	False	False	False	15385.2060546875	1307.9302978515625	17502.009765625	13362.36328125	NaN	20267.478515625	23335.017578125	20830.796875	25094.2265625	18335.296875	14258.703125	59365.11328125	2382.4	449.1	1074	959.7	NaN	3718.5	3667.1
O15260	O15260	SURF4	Surfeit locus protein 4	SURF4_HUMAN	0	47.25525	2	3	2	2	1	3	2	4	4	3	2	5	False	False	False	False	False	False	False	False	False	False	False	False	51685.37890625	25349.5390625	24960.01953125	35763.1015625	63732.3984375	58458.2109375	90948.1640625	87664.4375	90767.984375	75927.984375	53507.91796875	135462.34375	6656.9	4314.8	1710.9	3842.5	2739.9	14084.4	10712.8
O15264	O15264	MAPK13	Mitogen-activated protein kinase 13	MK13_HUMAN	0	50.08693	14	16	6	10	3	4	17	18	17	16	16	18	False	False	False	False	False	False	False	False	False	False	False	False	55513.7734375	69398.84375	31069.931640625	58620.22265625	52185.46875	48183.00390625	116578.4921875	241225.265625	81145.3359375	63304.72265625	111056.5546875	173671.453125	16511.4	22404.4	3024.2	15408.5	7153.4	3307.7	40309.9
O15269	O15269	SPTLC1	Serine palmitoyltransferase 1	SPTC1_HUMAN	0	50.014256	2	3	2	2	1	1	0	2	2	0	0	5	False	False	False	False	False	False	False	False	False	False	False	False	11888.912109375	18588.677734375	6284.02783203125	3378.583740234375	10089.513671875	14883.45703125	NaN	3914.8974609375	3284.020263671875	NaN	NaN	40040.98828125	640.5	1781	530.2	913.6	403.6	595.3	NaN
O15270	O15270	SPTLC2	Serine palmitoyltransferase 2	SPTC2_HUMAN	0	51.207268	0	0	1	0	0	0	0	0	0	0	0	4	False	False	False	False	False	False	False	False	False	False	False	False	NaN	NaN	7962.21728515625	NaN	NaN	NaN	NaN	NaN	NaN	NaN	NaN	36364.71484375	NaN	NaN	227.5	NaN	NaN	NaN	NaN
O15294	O15294	OGT	UDP-N-acetylglucosamine--peptide N-acetylglucosaminyltransferase 110 kDa subunit	OGT1_HUMAN	0.0013318112633181126	33.981598	0	1	0	0	0	0	0	1	0	1	0	2	False	False	False	False	False	False	False	False	False	False	False	False	NaN	9569.279296875	NaN	NaN	NaN	NaN	NaN	6604.2001953125	NaN	11152.052734375	NaN	10863.560546875	NaN	176.6	NaN	NaN	NaN	NaN	NaN
O15296	O15296	ALOX15B	Polyunsaturated fatty acid lipoxygenase ALOX15B	LX15B_HUMAN	0	45.93481	0	6	3	0	0	7	0	2	0	0	3	9	False	False	False	False	False	False	False	False	False	False	False	False	NaN	66131.8359375	32701.923828125	NaN	NaN	38341.0703125	NaN	15969.39453125	NaN	NaN	24473.3984375	73728.5859375	NaN	8900.4	2725.2	NaN	NaN	7246.3	NaN
O15305	O15305	PMM2	Phosphomannomutase 2	PMM2_HUMAN	0	53.167828	10	10	10	10	7	8	11	11	10	10	11	10	False	False	False	False	False	False	False	False	False	False	False	False	51280.37890625	63081.90234375	75578.7734375	53536.4921875	49134.1953125	74658.234375	98565.5625	106696.7265625	68529.6796875	46596.5703125	71132.84375	107656.734375	16601.5	18597.6	23064.7	15610.5	12385.8	21508.5	34891.4
O15327	O15327	INPP4B	Inositol polyphosphate 4-phosphatase type II	INP4B_HUMAN	0	42.45465	2	2	0	3	0	0	2	2	1	2	0	1	False	False	False	False	False	False	False	False	False	False	False	False	23138.796875	4970.3720703125	NaN	12166.033203125	NaN	NaN	5997.0576171875	10312.6640625	3219.505615234375	3210.97314453125	NaN	9191.8916015625	881	231.2	NaN	959.4	NaN	NaN	235.2
O15335	O15335	CHAD	Chondroadherin	CHAD_HUMAN	0	44.208004	0	1	0	0	0	0	0	0	0	0	0	0	True	True	True	True	True	True	True	True	True	True	True	True	NaN	21744.794921875	NaN	NaN	NaN	NaN	NaN	NaN	NaN	NaN	NaN	NaN	NaN	1279.1	NaN	NaN	NaN	NaN	NaN
O15357	O15357	INPPL1	Phosphatidylinositol 3,4,5-trisphosphate 5-phosphatase 2	SHIP2_HUMAN	0	51.81986	14	13	6	13	11	6	5	10	12	12	9	8	False	False	False	False	False	False	False	False	False	False	False	False	26217.34375	23799.6796875	29457.45703125	26457.9921875	32446.787109375	19713.453125	12715.4072265625	17090.591796875	24317.548828125	27952.482421875	13360.212890625	14044.6171875	3254.2	3561.2	1532.9	3223	5706.4	1483.7	598
O15371	O15371	EIF3D	Eukaryotic translation initiation factor 3 subunit D	EIF3D_HUMAN	0	50.3335	12	10	9	6	5	7	10	12	11	11	9	12	False	False	False	False	False	False	False	False	False	False	False	False	78197.1328125	51268.5	62631.84765625	53480.01953125	31432.767578125	67249.6484375	39124.296875	92439.7734375	55627.21875	50504.07421875	50424.5078125	93151.59375	20863.2	13278.2	14261.5	9861.9	4998.7	13903.2	10111
O15372	O15372	EIF3H	Eukaryotic translation initiation factor 3 subunit H	EIF3H_HUMAN	0	55.457798	6	4	7	8	6	5	4	8	8	8	3	8	False	False	False	False	False	False	False	False	False	False	False	False	30237.19921875	21524.583984375	40777.23828125	21499.28125	23425.939453125	30292.8828125	24443.6171875	39481.515625	20623.353515625	13619.830078125	12509.779296875	27750.03515625	8173	20093.4	17164.5	9434.8	6518.7	5225.3	3921.6
O15382	O15382	BCAT2	Branched-chain-amino-acid aminotransferase, mitochondrial	BCAT2_HUMAN	0	44.391396	2	0	0	1	1	0	4	5	5	4	5	5	False	False	False	False	False	False	False	False	False	False	False	False	5378.29638671875	NaN	NaN	1938.6470947265625	26800.021484375	NaN	22049.529296875	28017.716796875	33102.4609375	8475.1064453125	41458.0546875	28298.8046875	790.2	NaN	NaN	108.2	601.2	NaN	2819.3
O15393	O15393	TMPRSS2	Transmembrane protease serine 2	TMPS2_HUMAN	0	51.961525	16	14	17	16	13	14	17	18	17	14	17	15	False	False	False	False	False	False	False	False	False	False	False	False	443704.6875	335330.5625	312551.4375	387066.84375	308847.21875	484082.40625	472376.3125	559333.1875	392147.15625	419963.75	472692.34375	345406.3125	111437	76983.7	76924.3	96657.2	113036.9	119392.3	124685.4
O15397	O15397	IPO8	Importin-8	IPO8_HUMAN	0	43.699333	3	3	2	5	2	3	3	6	2	4	2	6	False	False	False	False	False	False	False	False	False	False	False	False	11286.125	6668.0234375	7745.9951171875	11252.5341796875	23524.6640625	14342.94921875	7089.90478515625	15750.6513671875	8829.4462890625	10062.927734375	10378.9697265625	15404.50390625	610.5	388.5	110.8	557.4	445.5	798.6	536.6
O15400	O15400	STX7	Syntaxin-7	STX7_HUMAN	0	48.61044	9	10	8	7	9	10	6	8	6	7	7	6	False	False	False	False	False	False	False	False	False	False	False	False	240787.671875	280766.375	209394.84375	231065.671875	281234.125	237362.4375	157301.171875	257360.203125	154592.53125	106182.4140625	168037.234375	152961.1875	76619.8	89858.3	59914	85737.3	106530.7	94205.6	51521
O15427	O15427	SLC16A3	Monocarboxylate transporter 4	MOT4_HUMAN	0	49.006577	4	5	2	5	4	4	3	0	6	5	6	2	False	False	False	False	False	False	False	False	False	False	False	False	12794.6884765625	39929.41796875	24490.5390625	26338.1328125	31981.16796875	46210.984375	12587.25	NaN	20668.0234375	17793.91015625	30015.587890625	10983.1259765625	1567.9	7295.2	2636.9	4706.9	9157	7777	1615.4
O15431	O15431	SLC31A1	High affinity copper uptake protein 1	COPT1_HUMAN	0	54.65807	2	3	3	3	3	3	2	3	3	2	1	2	False	False	False	False	False	False	False	False	False	False	False	False	334043.25	385590.21875	390225.34375	252839.15625	285659.625	421091	60847.26953125	50458.66796875	76771.7265625	167452.609375	72207.8125	21525.986328125	124251.6	188058.6	178815.5	118332.6	131689.2	124112.9	23732.2
O15439	O15439	ABCC4	ATP-binding cassette sub-family C member 4	MRP4_HUMAN	0	49.853085	1	2	0	0	0	0	4	2	0	0	4	3	False	False	False	False	False	False	False	False	False	False	False	False	3344.0810546875	2109.26220703125	NaN	NaN	NaN	NaN	12571.2900390625	20553.041015625	NaN	NaN	27113.486328125	12596.208984375	5948.7	8680.6	NaN	NaN	NaN	NaN	743.2
O15455	O15455	TLR3	Toll-like receptor 3	TLR3_HUMAN	0	43.09176	1	1	0	1	0	0	0	0	0	1	0	0	True	True	True	True	True	True	True	True	True	True	True	True	3347.7138671875	6583.50634765625	NaN	2847.466552734375	NaN	NaN	NaN	NaN	NaN	1080.0638427734375	NaN	NaN	72.8	143.1	NaN	61.9	NaN	NaN	NaN
O15460	O15460	P4HA2	Prolyl 4-hydroxylase subunit alpha-2	P4HA2_HUMAN	0	53.3175	13	7	6	11	3	8	21	11	22	23	25	21	False	False	False	False	False	False	False	False	False	False	False	False	58644	28483.603515625	86851.78125	56121.40625	28883.02734375	54452.45703125	493586.59375	64801.578125	263189.53125	199885.578125	800912.125	193481.78125	10152.4	3521.4	10949.7	9515.6	1259.3	7194.7	114085.4
O15484	O15484	CAPN5	Calpain-5	CAN5_HUMAN	0	52.21854	28	32	15	20	19	17	29	30	28	28	29	30	False	False	False	False	False	False	False	False	False	False	False	False	106260.2734375	151190.828125	60085.53125	132950.171875	155462.53125	137121.59375	171244.390625	214848.078125	83729.5703125	107621.640625	213425.78125	191478.6875	32347.5	50684.3	11818.2	42835.1	68300.4	47044.7	70030.5
O15498	O15498	YKT6	Synaptobrevin homolog YKT6	YKT6_HUMAN	0	53.63	10	10	6	10	8	10	11	12	11	9	11	10	False	False	False	False	False	False	False	False	False	False	False	False	89502.203125	116277.46875	83444.9609375	81572.2890625	127733.921875	97584.859375	131494.84375	177133.296875	80250.7890625	64301.71875	114987.5546875	105737.53125	37175.5	47553	28350.4	34655.7	50565	40462.5	57426.7
O15511	O15511	ARPC5	Actin-related protein 2/3 complex subunit 5	ARPC5_HUMAN	0	45.821552	7	7	5	5	4	3	7	7	6	4	7	5	False	False	False	False	False	False	False	False	False	False	False	False	221999.59375	292652.9375	514242.65625	203255.484375	261992.5625	361764.8125	212356.359375	169775.84375	115620.1796875	136799.5	319328.03125	253545.21875	69467.3	89965	141865.7	68742.7	76329	88059.5	65022.3
O15519	O15519	CFLAR	CASP8 and FADD-like apoptosis regulator	CFLAR_HUMAN	0	46.362587	1	1	0	1	1	0	0	0	0	0	0	0	True	True	True	True	True	True	True	True	True	True	True	True	14172.6630859375	14176.416015625	NaN	7402.068359375	18061.916015625	NaN	NaN	NaN	NaN	NaN	NaN	NaN	506.2	506.3	NaN	264.4	645.1	NaN	NaN
O15523	O15523	DDX3Y	ATP-dependent RNA helicase DDX3Y	DDX3Y_HUMAN	0	42.37053	1	1	1	2	0	1	2	2	2	0	1	1	False	False	False	False	False	False	False	False	False	False	False	False	16181.46484375	82087.90625	56091.14453125	31251.646484375	NaN	31446.8671875	6934.19287109375	29137.263671875	9028.14453125	NaN	6186.39892578125	5667.25244140625	48.1	1742.5	1190.7	1219.6	NaN	1958.4	732.4
O15530;Q6A1A2	O15530;Q6A1A2	PDPK1;PDPK2P	3-phosphoinositide-dependent protein kinase 1;Putative 3-phosphoinositide-dependent protein kinase 2	PDPK1_HUMAN;PDPK2_HUMAN	0	39.903934	0	0	0	0	0	1	1	1	1	0	1	0	True	True	True	True	True	True	True	True	True	True	True	True	NaN	NaN	NaN	NaN	NaN	20213.869140625	19742.50390625	50195.7109375	13027.30078125	NaN	17097.01953125	NaN	NaN	NaN	NaN	NaN	NaN	748.7;1010.7	731.2;987.1
O15533	O15533	TAPBP	Tapasin	TPSN_HUMAN	0	48.75165	2	0	2	0	1	1	3	2	4	2	3	4	False	False	False	False	False	False	False	False	False	False	False	False	51984.98046875	NaN	8220.1513671875	NaN	9504.83203125	14504.177734375	39286.984375	25273.572265625	28951.4453125	25592.578125	35107.41796875	116615.046875	6707.9	NaN	1519.4	NaN	519.1	1289.3	5465.5
O15540	O15540	FABP7	Fatty acid-binding protein, brain	FABP7_HUMAN	0	45.932022	4	3	1	2	1	2	2	1	3	3	1	2	False	False	False	False	False	False	False	False	False	False	False	False	57437.76171875	26128.64453125	115002.515625	41443.22265625	72108.65625	58774.53125	31717.818359375	9403.79296875	74727.8359375	27676.623046875	55507.765625	17894.306640625	19461.7	8204.5	22868.6	9209.6	14339	12837.3	8202.5
O15551	O15551	CLDN3	Claudin-3	CLD3_HUMAN	0	56.154213	8	8	7	8	6	6	8	8	8	8	8	7	False	False	False	False	False	False	False	False	False	False	False	False	184611.34375	195004.109375	196049.90625	148239.34375	187906.578125	154612.4375	338034.6875	303551.28125	414293.09375	346694.21875	280356.28125	218496.109375	46036	67229.4	49022.3	78686.5	71121.1	67067.5	151588.1
O15554	O15554	KCNN4	Intermediate conductance calcium-activated potassium channel protein 4	KCNN4_HUMAN	0	38.200382	1	1	1	1	1	1	0	0	1	1	0	0	True	True	True	True	True	True	True	True	True	True	True	True	6700.01611328125	14927.533203125	7836.58544921875	15018.76171875	15934.6123046875	14338.52734375	NaN	NaN	12392.6494140625	17470.56640625	NaN	NaN	319	710.8	373.2	715.2	758.8	682.8	NaN
O43143	O43143	DHX15	ATP-dependent RNA helicase DHX15	DHX15_HUMAN	0	52.554184	20	16	15	14	5	11	19	19	18	20	19	20	False	False	False	False	False	False	False	False	False	False	False	False	45221.5390625	28995.10546875	42578.40234375	48063.47265625	28389.884765625	40569.0546875	64178.4296875	91562.765625	82700.3359375	53550.16796875	64252.51171875	111899.0078125	12380.9	7605.2	10953.5	11351.9	2868.9	11153.7	19324.7
O43149	O43149	ZZEF1	Zinc finger ZZ-type and EF-hand domain-containing protein 1	ZZEF1_HUMAN	0	54.359108	33	16	13	25	10	22	59	72	48	46	48	59	False	False	False	False	False	False	False	False	False	False	False	False	20312.00390625	11578.8603515625	17437.287109375	15791.669921875	16371.5810546875	21482.310546875	40318.59765625	117956.6015625	22821.05078125	28027.28515625	33333.73046875	38945.68359375	3414.9	1224.5	1385.6	2577.5	1959.2	2868.5	9961.5
O43150	O43150	ASAP2	Arf-GAP with SH3 domain, ANK repeat and PH domain-containing protein 2	ASAP2_HUMAN	0	47.555508	6	2	3	6	5	5	2	3	3	7	3	4	False	False	False	False	False	False	False	False	False	False	False	False	21744.00390625	24913.740234375	24208.97265625	51779.8984375	46764.2890625	57573.18359375	20527.7734375	18324.908203125	18138.75	27403.806640625	20240.275390625	15215.431640625	1709.3	446.5	661.2	5367	4989.6	2873	605.3
O43157	O43157	PLXNB1	Plexin-B1	PLXB1_HUMAN	0	46.734325	2	2	1	0	0	0	2	2	2	3	3	2	False	False	False	False	False	False	False	False	False	False	False	False	2879.17724609375	836.0327758789062	2518.255126953125	NaN	NaN	NaN	8517.4296875	3667.5634765625	1546.2020263671875	3745.607177734375	22645.435546875	2310.870849609375	46.9	45.3	29	NaN	NaN	NaN	181.8
O43169	O43169	CYB5B	Cytochrome b5 type B	CYB5B_HUMAN	0	40.10954	0	0	0	1	0	0	1	1	1	1	1	1	True	True	True	True	True	True	True	True	True	True	True	True	NaN	NaN	NaN	11062.35546875	NaN	NaN	13285.734375	16970.248046875	10780.482421875	10794.7587890625	11602.05859375	94863.5078125	NaN	NaN	NaN	1382.8	NaN	NaN	1660.7
O43173	O43173	ST8SIA3	Sia-alpha-2,3-Gal-beta-1,4-GlcNAc-R:alpha 2,8-sialyltransferase	SIA8C_HUMAN	0	48.5428	0	0	0	0	0	0	2	3	0	0	3	3	False	False	False	False	False	False	False	False	False	False	False	False	NaN	NaN	NaN	NaN	NaN	NaN	6304.7470703125	5933.263671875	NaN	NaN	8815.2021484375	1434.1103515625	NaN	NaN	NaN	NaN	NaN	NaN	515.9
O43175	O43175	PHGDH	D-3-phosphoglycerate dehydrogenase	SERA_HUMAN	0	49.68298	10	12	8	11	9	9	16	18	15	11	17	17	False	False	False	False	False	False	False	False	False	False	False	False	229841.859375	285816.03125	163083.71875	222402.265625	156298.59375	195813.5625	629775.875	1905336.25	334173	265343.90625	940270.3125	1359548.875	37201.3	104135.7	25695	38658.7	26144.3	34931.6	126500.9
O43184	O43184	ADAM12	Disintegrin and metalloproteinase domain-containing protein 12	ADA12_HUMAN	0	51.41355	18	18	14	16	12	11	16	10	18	16	16	13	False	False	False	False	False	False	False	False	False	False	False	False	343096.1875	311413.84375	335616.90625	419738.46875	184442.28125	268522.0625	143901.71875	76067.1171875	232744	210336.71875	200890.03125	84029.125	43671.9	51927.6	40326.3	51991.5	17917.9	30596.5	52022.9
O43237	O43237	DYNC1LI2	Cytoplasmic dynein 1 light intermediate chain 2	DC1L2_HUMAN	0	51.35445	9	7	5	6	6	6	3	7	5	6	3	9	False	False	False	False	False	False	False	False	False	False	False	False	80425.6640625	63895.16015625	82672.7890625	54098.70703125	71508.640625	80294.890625	23798.974609375	53619.515625	26634.06640625	31727.974609375	20324.490234375	44065.07421875	19162	8879.5	6592.5	11414.3	15132.5	16107	1269.7
O43240	O43240	KLK10	Kallikrein-10	KLK10_HUMAN	0	46.70919	10	10	8	7	6	6	7	4	9	8	6	10	False	False	False	False	False	False	False	False	False	False	False	False	161405.25	260787.34375	213556.25	107433.2421875	77535.5234375	216224.5625	38346.38671875	17296.544921875	86031.140625	90031.1640625	36185.828125	358628.03125	92079.6	157534	110297.8	46706.5	55066	75796.6	20920.8
O43242	O43242	PSMD3	26S proteasome non-ATPase regulatory subunit 3	PSMD3_HUMAN	0	55.051308	45	46	37	37	28	29	32	38	38	40	33	40	False	False	False	False	False	False	False	False	False	False	False	False	404629.125	259704.6875	382826	341124	274703.90625	399544.65625	201052.890625	470494.5	348935	437490.34375	214374.359375	284496.125	151238.2	102665.9	134812.6	135704.8	92881.8	124657.6	76956.3
O43246	O43246	SLC7A4	Cationic amino acid transporter 4	CTR4_HUMAN	0	43.482975	0	1	2	4	1	0	4	4	1	4	4	4	False	False	False	False	False	False	False	False	False	False	False	False	NaN	5452.779296875	11867.2705078125	20287.1796875	17035.814453125	NaN	36165.2578125	88179.796875	10450.4736328125	8347.55859375	44288.08203125	30372.373046875	NaN	351.2	1604.1	3789.8	682.1	NaN	7068.2
O43252	O43252	PAPSS1	Bifunctional 3'-phosphoadenosine 5'-phosphosulfate synthase 1	PAPS1_HUMAN	0	56.693466	3	0	2	4	1	3	8	8	9	6	6	6	False	False	False	False	False	False	False	False	False	False	False	False	31410.87890625	NaN	35778.60546875	15899.205078125	17037.40234375	17177.5859375	26994.5390625	35318.35546875	28859.341796875	18554.73828125	22628.896484375	37580.4375	16063.3	NaN	1441.4	1267.9	515.4	1014.5	3558.1
O43278	O43278	SPINT1	Kunitz-type protease inhibitor 1	SPIT1_HUMAN	0	48.990883	14	15	13	14	13	13	13	14	13	12	15	14	False	False	False	False	False	False	False	False	False	False	False	False	86115.8046875	119071.125	139142.46875	101764.9375	121739.1796875	98324.140625	286941.625	260189.234375	126722.5390625	95867.796875	237397.0625	293335.59375	25263.9	32997.8	36061.3	27447.4	27641.4	24274.9	77361.9
O43280	O43280	TREH	Trehalase	TREA_HUMAN	0	50.444805	7	2	3	0	2	2	27	26	25	23	28	27	False	False	False	False	False	False	False	False	False	False	False	False	19739.095703125	1619.982177734375	25931.095703125	NaN	16271.994140625	7513.68212890625	357486.59375	558352.1875	83642.234375	104559.703125	421697.6875	413555.53125	3470.6	331.9	11646.2	NaN	1121.8	727.1	244609.6
O43286;Q9UBX8	O43286;Q9UBX8	B4GALT5;B4GALT6	Beta-1,4-galactosyltransferase 5;Beta-1,4-galactosyltransferase 6	B4GT5_HUMAN;B4GT6_HUMAN	0.0005742725880551302	34.866653	0	0	1	1	1	0	1	1	1	0	1	1	True	True	True	True	True	True	True	True	True	True	True	True	NaN	NaN	16466.708984375	7592.14697265625	7814.2119140625	NaN	8071.96728515625	12638.1044921875	4509.146484375	NaN	10080.4599609375	643.6370849609375	NaN	NaN	823.3;823.3	379.6;379.6	390.7;390.7	NaN	403.6;403.6
O43291	O43291	SPINT2	Kunitz-type protease inhibitor 2	SPIT2_HUMAN	0	53.714848	5	5	5	5	5	5	5	5	5	5	5	4	False	False	False	False	False	False	False	False	False	False	False	False	87331.765625	150067.765625	110615.03125	123569.2578125	119471.03125	142354.6875	37136.296875	20749.806640625	35504.9296875	39222.7578125	23459.9765625	17812.037109375	19684.5	35288.4	26268.7	28390.4	27219.7	33917.2	9018.7
O43294	O43294	TGFB1I1	Transforming growth factor beta-1-induced transcript 1 protein	TGFI1_HUMAN	0.0013318112633181126	33.954193	2	0	0	0	0	0	0	0	0	0	0	0	False	False	False	False	False	False	False	False	False	False	False	False	10627.390625	NaN	NaN	NaN	NaN	NaN	NaN	NaN	NaN	NaN	NaN	NaN	759.1	NaN	NaN	NaN	NaN	NaN	NaN
O43314	O43314	PPIP5K2	Inositol hexakisphosphate and diphosphoinositol-pentakisphosphate kinase 2	VIP2_HUMAN	0	46.72704	3	3	0	4	2	2	3	5	3	3	4	2	False	False	False	False	False	False	False	False	False	False	False	False	1190023.625	198418.984375	NaN	1245900.125	1473924.375	2386362.75	545935.625	1000613.3125	676745.3125	1201535.5	838481	74264.1484375	69302.2	45063.7	NaN	44908.7	44881	2014.5	21111
O43324	O43324	EEF1E1	Eukaryotic translation elongation factor 1 epsilon-1	MCA3_HUMAN	0	51.453728	3	3	3	3	2	2	3	3	4	3	3	3	False	False	False	False	False	False	False	False	False	False	False	False	52658.5546875	56839.2421875	66650.0859375	73505.8671875	63881.03515625	51785.50390625	44398.48828125	56816.3125	49870.98828125	55075.078125	52057.0546875	34236.51171875	7772.8	11988.2	14399.6	18715.4	9708.7	8101.3	9931.4
O43390	O43390	HNRNPR	Heterogeneous nuclear ribonucleoprotein R	HNRPR_HUMAN	0	44.560783	6	5	0	3	1	0	8	6	9	7	6	12	False	False	False	False	False	False	False	False	False	False	False	False	29600.611328125	17322.689453125	NaN	17061.873046875	30102.322265625	NaN	40734.671875	31587.52734375	36704.4609375	24906.6328125	14426.5498046875	63103.4375	3630.2	2522.1	NaN	848.6	1986.6	NaN	9110.1
O43396	O43396	TXNL1	Thioredoxin-like protein 1	TXNL1_HUMAN	0	53.445255	8	9	8	10	5	7	10	11	10	8	10	11	False	False	False	False	False	False	False	False	False	False	False	False	95440	95879.359375	78599.1875	82232.453125	88227.875	99098.15625	97483.1015625	112492.921875	95733.0859375	93467.46875	105128.0546875	262202.40625	26056.1	26801.9	20108.6	22455	19946.5	27212.7	28661.5
O43399	O43399	TPD52L2	Tumor protein D54	TPD54_HUMAN	0	53.28995	3	3	2	2	4	1	6	6	3	3	6	8	False	False	False	False	False	False	False	False	False	False	False	False	16784.060546875	22497.796875	25321.578125	15023.1669921875	25397.615234375	16593.666015625	18245.564453125	23953.66796875	16536.65234375	10656.255859375	8563.9150390625	65036.46484375	3686.8	5092.1	4004.4	1526.3	14043.4	1237.8	9060.8
O43414	O43414	ERI3	ERI1 exoribonuclease 3	ERI3_HUMAN	0	45.923656	1	1	0	1	0	1	1	1	1	1	1	1	True	True	True	True	True	True	True	True	True	True	True	True	40263.30078125	30332.826171875	NaN	55581.953125	NaN	34531.15234375	60967.66015625	43317.7109375	56620.5859375	55219.55859375	47039.19140625	47787.8203125	2236.9	1685.2	NaN	3087.9	NaN	1918.4	3387.1
O43427	O43427	FIBP	Acidic fibroblast growth factor intracellular-binding protein	FIBP_HUMAN	0	54.294785	0	0	1	1	0	0	5	8	7	2	5	2	False	False	False	False	False	False	False	False	False	False	False	False	NaN	NaN	18017.474609375	6806.572265625	NaN	NaN	36198.89453125	49379.0859375	19392.80078125	5212.4013671875	17419.314453125	21639.79296875	NaN	NaN	1590.9	251.1	NaN	NaN	5776.8
O43447	O43447	PPIH	Peptidyl-prolyl cis-trans isomerase H	PPIH_HUMAN	0	58.997356	5	4	3	6	1	2	6	5	6	6	6	6	False	False	False	False	False	False	False	False	False	False	False	False	33654.2578125	35115.8125	15239.9375	32620.22265625	35974.59375	30489.015625	48432.5078125	40874.63671875	34371.078125	28906.83984375	37734.87109375	63956.640625	35063.2	8351.2	2751.8	16968.8	4466.1	6195.2	18766.6
O43451	O43451	MGAM	Maltase-glucoamylase	MGA_HUMAN	0	54.06551	80	80	64	57	44	53	58	59	58	53	51	60	False	False	False	False	False	False	False	False	False	False	False	False	3931416	3202076.25	1664817.375	1775411.75	863704.875	1099813.625	905629.5	1117561.25	670847.8125	913396.3125	772659.875	760665.4375	166861.8	155727.7	66751.6	72610.1	32988.7	41943.4	124780.3
O43488	O43488	AKR7A2	Aflatoxin B1 aldehyde reductase member 2	ARK72_HUMAN	0	51.58381	14	14	13	14	15	14	16	16	16	12	16	16	False	False	False	False	False	False	False	False	False	False	False	False	233983.265625	171007.28125	169475.375	228557.890625	191150.90625	256043.3125	417252.03125	777073.4375	363157.34375	268944.40625	482749.40625	326104.6875	75996.8	55381.5	52153.4	70492.7	59224.5	77003.8	137922.8
O43490	O43490	PROM1	Prominin-1	PROM1_HUMAN	0	53.976612	65	64	62	54	58	54	53	52	56	54	48	47	False	False	False	False	False	False	False	False	False	False	False	False	11012336	16231687	10555796	16495631	12184952	10848301	3910789.75	4195553	5577035.5	9798794	3857648.75	2594167.25	2673970.3	4208246.2	2466887.7	3617813	2987801.2	2441522.8	874711.6
O43493	O43493	TGOLN2	Trans-Golgi network integral membrane protein 2	TGON2_HUMAN	0	57.241955	3	9	4	12	6	9	9	11	8	5	9	6	False	False	False	False	False	False	False	False	False	False	False	False	7698.98974609375	10608.998046875	8725.8515625	17508.84765625	11875.90234375	16561.400390625	6321.85107421875	15405.9794921875	7708.322265625	4519.009765625	7325.22119140625	5981.39404296875	802.6	4211.2	2062.9	7387.1	2635.7	5683.7	3206
O43504	O43504	LAMTOR5	Ragulator complex protein LAMTOR5	LTOR5_HUMAN	0	45.102356	1	1	0	1	1	0	0	1	1	1	1	1	True	True	True	True	True	True	True	True	True	True	True	True	14500.859375	32212.873046875	NaN	24064.181640625	7064.51025390625	NaN	NaN	7716.1171875	34504.98046875	26952.71484375	7164.046875	11765.591796875	2416.8	5368.8	NaN	4010.7	1177.4	NaN	NaN
O43505	O43505	B4GAT1	Beta-1,4-glucuronyltransferase 1	B4GA1_HUMAN	0	49.131924	6	6	4	4	5	5	7	7	6	6	7	7	False	False	False	False	False	False	False	False	False	False	False	False	63623.12109375	72318.7265625	84862.015625	63632.75390625	73542.40625	59542.30859375	85527.875	108705.578125	28479.556640625	44305.4453125	89493.1796875	64186.7109375	12537.7	14348.5	15858.3	9304.6	13506.3	9734	17412.4
O43520	O43520	ATP8B1	Phospholipid-transporting ATPase IC	AT8B1_HUMAN	0	53.85928	22	27	13	25	15	20	40	44	31	28	34	42	False	False	False	False	False	False	False	False	False	False	False	False	60075.58203125	82473.4375	55719.5625	75595.8203125	93440.4921875	101060.3984375	213171.796875	398423.34375	95409.546875	97371.890625	176709.5	247762.90625	11198.3	18695	65236.3	16421.8	17131.4	19580.9	50349.5
O43529	O43529	CHST10	Carbohydrate sulfotransferase 10	CHSTA_HUMAN	0	45.67097	1	1	1	0	0	0	1	1	1	1	1	1	True	True	True	True	True	True	True	True	True	True	True	True	19686.3359375	8422.357421875	10205.4072265625	NaN	NaN	NaN	25185.318359375	5176.9033203125	16215.541015625	27311.1875	15158.87109375	6074.166015625	1093.7	467.9	567	NaN	NaN	NaN	1399.2
O43548	O43548	TGM5	Protein-glutamine gamma-glutamyltransferase 5	TGM5_HUMAN	0	41.568924	1	0	0	1	0	0	0	0	0	0	0	7	False	False	False	False	False	False	False	False	False	False	False	False	8453.8359375	NaN	NaN	1025.6165771484375	NaN	NaN	NaN	NaN	NaN	NaN	NaN	12547.423828125	216.8	NaN	NaN	78.3	NaN	NaN	NaN
O43556	O43556	SGCE	Epsilon-sarcoglycan	SGCE_HUMAN	0	48.515045	2	2	0	3	1	1	5	3	0	2	5	4	False	False	False	False	False	False	False	False	False	False	False	False	44472.36328125	6897.1162109375	NaN	11039.373046875	10854.001953125	6958.86572265625	75022.8125	10465.7919921875	NaN	14269.5078125	48327.76953125	8265.603515625	1683.5	602.2	NaN	1550.6	342.4	219.5	14044.4
O43567	O43567	RNF13	E3 ubiquitin-protein ligase RNF13	RNF13_HUMAN	0	36.478867	1	1	1	1	0	1	1	1	1	1	1	0	True	True	True	True	True	True	True	True	True	True	True	True	58510.6953125	70069.1796875	88828.765625	28783.83984375	NaN	21285.1796875	33539.4921875	23683.509765625	126841.078125	117525.78125	7107.16845703125	NaN	3656.9	4379.3	5551.8	1799	NaN	1330.3	2096.2
O43570	O43570	CA12	Carbonic anhydrase 12	CAH12_HUMAN	0	42.39312	1	2	1	2	1	1	4	0	4	4	4	2	False	False	False	False	False	False	False	False	False	False	False	False	29923.4375	37812.640625	14406.0849609375	24167.369140625	53067.1953125	19063.61328125	57249.78515625	NaN	44398.0859375	24998.919921875	121889.8515625	43479.91015625	3956.9	4698.4	1905	3068.9	1638.1	2520.8	12699.2
O43581	O43581	SYT7	Synaptotagmin-7	SYT7_HUMAN	0	41.183155	3	5	1	3	3	3	1	2	0	1	1	2	False	False	False	False	False	False	False	False	False	False	False	False	62228.78515625	40497.109375	41280.8203125	83968.9375	77010.1640625	65264.0390625	23616.060546875	27785.349609375	NaN	29160.751953125	18315.8671875	18107.884765625	6074.6	11476.9	725.1	10270.8	9309.4	8012.2	1834.8
O43583	O43583	DENR	Density-regulated protein	DENR_HUMAN	0	57.11072	0	2	0	2	2	3	3	3	3	3	3	3	False	False	False	False	False	False	False	False	False	False	False	False	NaN	20158.458984375	NaN	18059.63671875	22178.341796875	22333.044921875	40197.5625	67233.625	29160.14453125	27943.6171875	44946.41015625	65382.06640625	NaN	4623.9	NaN	4108.7	5526.1	6911.2	14523.9
O43586	O43586	PSTPIP1	Proline-serine-threonine phosphatase-interacting protein 1	PPIP1_HUMAN	0	39.002583	0	1	1	1	0	1	0	1	1	0	0	0	True	True	True	True	True	True	True	True	True	True	True	True	NaN	832.519287109375	12247.9208984375	1131.5899658203125	NaN	2753.777587890625	NaN	503.24212646484375	629.8477783203125	NaN	NaN	NaN	NaN	33.3	489.9	45.3	NaN	110.2	NaN
O43592	O43592	XPOT	Exportin-T	XPOT_HUMAN	0	51.48672	12	9	8	12	2	9	11	13	11	12	11	12	False	False	False	False	False	False	False	False	False	False	False	False	51191.7734375	26949.55859375	40258.51171875	44044.09375	20602.89453125	52515.3984375	39708.78125	46020.69140625	32097.8515625	45881.296875	54206.6015625	29312.623046875	8197.3	3297.3	5444.6	7204.9	903.9	7048.1	6547.9
O43598	O43598	DNPH1	2'-deoxynucleoside 5'-phosphate N-hydrolase 1	DNPH1_HUMAN	0	44.32977	2	4	2	1	1	1	5	5	5	3	5	5	False	False	False	False	False	False	False	False	False	False	False	False	11999.130859375	24462.060546875	15343.1533203125	24543.97265625	31839.77734375	18814.45703125	80792.296875	180996.3125	46630.9609375	27951.15625	116472.5390625	60959.93359375	1099.3	9214.4	4896.5	587.6	2795.1	1651.7	53483.1
O43617	O43617	TRAPPC3	Trafficking protein particle complex subunit 3	TPPC3_HUMAN	0	50.104805	3	2	4	6	3	4	7	6	7	6	7	7	False	False	False	False	False	False	False	False	False	False	False	False	36353.8984375	33059.015625	43046.3203125	59308.15234375	29884.3984375	55276.64453125	66930.34375	55673.91015625	55024.5	55511.6171875	73782.21875	86576.9921875	8871.5	4296.4	17724.3	37820.4	8658.5	16948.6	35956.9
O43633	O43633	CHMP2A	Charged multivesicular body protein 2a	CHM2A_HUMAN	0	52.27105	33	38	32	30	33	30	29	30	35	32	29	29	False	False	False	False	False	False	False	False	False	False	False	False	1131638.625	1882746.5	803063.4375	1142566.25	1485747.5	937696.5	352178.28125	346355.625	965347.625	866270.8125	286785.15625	199055.421875	2205901.1	3714230.9	1540737.7	2356933.1	3098187.2	1753538	619849.9
O43639	O43639	NCK2	Cytoplasmic protein NCK2	NCK2_HUMAN	0	48.18383	11	14	7	11	8	7	11	14	11	10	12	12	False	False	False	False	False	False	False	False	False	False	False	False	57631.109375	95388.7890625	43298.07421875	63992.56640625	85212.75	63177.58984375	67508.0859375	106316.5546875	56326.6484375	58285.93359375	59850.28515625	82780.21875	12529.4	20014.4	6089	11770.1	14224	8720.2	12500.8
O43653	O43653	PSCA	Prostate stem cell antigen	PSCA_HUMAN	0	41.315845	2	1	2	2	2	2	0	2	2	0	0	0	True	True	True	True	True	True	True	True	True	True	True	True	8933187	1148262.5	1025679.8125	1101175.25	1274981.625	17331240	NaN	1380629	1838915.625	NaN	NaN	NaN	424993.9	12704.6	728688.2	810478.6	728757.7	998648.2	NaN
O43657	O43657	TSPAN6	Tetraspanin-6	TSN6_HUMAN	0	45.30698	3	3	3	2	3	3	2	2	2	2	2	2	False	False	False	False	False	False	False	False	False	False	False	False	423353.09375	717250.9375	740128.25	805514.625	575747.875	660514.4375	405580.8125	269984.46875	292449.8125	339094.40625	257645.859375	266937.5625	51951.7	95235.8	85287.5	142257.9	93470.9	115787.1	69214.6
O43670	O43670	ZNF207	BUB3-interacting and GLEBS motif-containing protein ZNF207	ZN207_HUMAN	0	48.260757	1	0	0	2	1	0	2	2	2	1	1	3	False	False	False	False	False	False	False	False	False	False	False	False	9431.8896484375	NaN	NaN	11869.37109375	2696.8896484375	NaN	25752.57421875	26695.423828125	25418.9375	11304.9638671875	15828.0322265625	31533.359375	129.6	NaN	NaN	1151.7	161.4	NaN	1862.1
O43678	O43678	NDUFA2	NADH dehydrogenase [ubiquinone] 1 alpha subcomplex subunit 2	NDUA2_HUMAN	0.003956292388847023	32.10917	0	0	0	0	0	0	1	0	0	0	0	1	True	True	True	True	True	True	True	True	True	True	True	True	NaN	NaN	NaN	NaN	NaN	NaN	5408.48779296875	NaN	NaN	NaN	NaN	25388.095703125	NaN	NaN	NaN	NaN	NaN	NaN	772.6
O43681	O43681	GET3	ATPase GET3	GET3_HUMAN	0	48.56945	6	6	4	5	4	6	5	5	5	6	5	5	False	False	False	False	False	False	False	False	False	False	False	False	68156.359375	51105.0234375	78877.796875	61219.59765625	60507.8671875	80676.34375	90014.7890625	110774.453125	83554.84375	58995.21484375	62698.9609375	144903.5625	14255.3	9924.2	14068.5	12007.1	9014.4	18933	17145.4
O43684	O43684	BUB3	Mitotic checkpoint protein BUB3	BUB3_HUMAN	0	51.400597	6	8	5	7	6	7	8	7	7	7	7	7	False	False	False	False	False	False	False	False	False	False	False	False	53988.05859375	33813.14453125	42700.90234375	59489.9375	27403.048828125	57724.80078125	82801.75	73336.6796875	126589.140625	83605.4296875	75507.625	81776.2578125	12622.7	10983.1	9796.3	19715.7	7723.5	18231.5	27404.7
O43687	O43687	AKAP7	A-kinase anchor protein 7 isoforms alpha and beta	AKA7A_HUMAN	0	48.93405	3	4	1	4	3	3	4	5	3	3	5	4	False	False	False	False	False	False	False	False	False	False	False	False	11263.5439453125	19544.171875	40173.8515625	13051.595703125	33401.06640625	30368.251953125	61781.7421875	133448.234375	26126.86328125	27744.666015625	66665.3125	59062.71484375	3340.8	6766.9	6099.2	5166.4	10355.3	10122.8	23388.3
O43704	O43704	SULT1B1	Sulfotransferase 1B1	ST1B1_HUMAN	0	50.43605	0	0	1	0	4	1	19	22	15	11	18	18	False	False	False	False	False	False	False	False	False	False	False	False	NaN	NaN	47163.73828125	NaN	74271.9609375	33892.41015625	654415.4375	2046515.125	155364.703125	76364.09375	675681.3125	643290.3125	NaN	NaN	556.2	NaN	11254.1	2358.9	245467.4
O43707	O43707	ACTN4	Alpha-actinin-4	ACTN4_HUMAN	0	53.862385	70	74	71	62	56	61	63	61	67	60	60	67	False	False	False	False	False	False	False	False	False	False	False	False	323086.75	495886.21875	683077.6875	327206.125	528651	398973.5	394867.21875	367329.03125	209927.453125	220324.125	232571.71875	587772.1875	140623.2	222311.3	269371.1	137152.8	222825.5	152258	154946.1
O43708	O43708	GSTZ1	Maleylacetoacetate isomerase	MAAI_HUMAN	0	41.361782	0	0	0	1	0	1	1	1	0	0	1	0	True	True	True	True	True	True	True	True	True	True	True	True	NaN	NaN	NaN	20404.3515625	NaN	36186.7421875	19737.408203125	37418.52734375	NaN	NaN	11509.1064453125	NaN	NaN	NaN	NaN	2267.2	NaN	4020.7	2193
O43731	O43731	KDELR3	ER lumen protein-retaining receptor 3	ERD23_HUMAN	0	40.94509	0	0	0	0	0	0	1	1	1	1	1	1	True	True	True	True	True	True	True	True	True	True	True	True	NaN	NaN	NaN	NaN	NaN	NaN	23301.771484375	11318.5380859375	13832.5478515625	9568.095703125	17363.95703125	19785.232421875	NaN	NaN	NaN	NaN	NaN	NaN	2330.2
O43739;Q99418	O43739;Q99418	CYTH3;CYTH2	Cytohesin-3;Cytohesin-2	CYH3_HUMAN;CYH2_HUMAN	0	46.00718	2	3	1	3	2	0	2	3	3	2	2	3	False	False	False	False	False	False	False	False	False	False	False	False	22954.8046875	27160.05859375	32029.466796875	21726.91015625	82200.34375	NaN	27839	30963.45703125	26097.779296875	18786.91015625	14703.0146484375	29235.265625	2118.6;2118.6	3644.3;3644.3	2318.1;2318.1	3574;3574	9765;9765	NaN	2586.7;2586.7
O43745	O43745	CHP2	Calcineurin B homologous protein 2	CHP2_HUMAN	0	44.4914	0	0	0	1	0	0	11	14	7	4	9	11	False	False	False	False	False	False	False	False	False	False	False	False	NaN	NaN	NaN	3894.159912109375	NaN	NaN	100779.9453125	250995.28125	38010.03515625	21829.48046875	76666.2578125	118312.2421875	NaN	NaN	NaN	466.7	NaN	NaN	78918
O43747	O43747	AP1G1	AP-1 complex subunit gamma-1	AP1G1_HUMAN	0	51.926632	25	22	13	20	16	14	21	25	21	21	21	23	False	False	False	False	False	False	False	False	False	False	False	False	108860.046875	111222.09375	95676.515625	140120.234375	116449.6875	102170.3984375	127578.4453125	159406.828125	140563.609375	149176.765625	93147.953125	123402.2109375	32996.5	25207.2	28534.7	32173.5	33889.2	24761.9	33249.1
O43759	O43759	SYNGR1	Synaptogyrin-1	SNG1_HUMAN	0	48.57366	3	3	3	3	3	3	3	3	3	2	2	3	False	False	False	False	False	False	False	False	False	False	False	False	27383.451171875	41059.05859375	27564.30078125	38995.78125	33791.078125	34112.8046875	11326.3193359375	10106.9853515625	37420.73046875	28241.0390625	9649.26171875	26385.53125	8282.1	13345.5	9188.1	13025.1	12644	11052.5	3802.8
O43760	O43760	SYNGR2	Synaptogyrin-2	SNG2_HUMAN	0	49.822716	5	4	4	5	5	5	5	5	4	4	5	5	False	False	False	False	False	False	False	False	False	False	False	False	205829.921875	193648.4375	214845.234375	267693.5	223107.609375	275184.71875	186115.96875	218901.421875	274831.5	238214.265625	91728.578125	211093.015625	64535.8	54033	72961.8	99782.9	69486.4	88537.5	62164.3
O43765	O43765	SGTA	Small glutamine-rich tetratricopeptide repeat-containing protein alpha	SGTA_HUMAN	0	48.76554	5	5	3	6	2	3	5	5	5	5	5	6	False	False	False	False	False	False	False	False	False	False	False	False	20735.255859375	27333.599609375	22529.51953125	33596.51953125	45304.6328125	32476.74609375	17813.42578125	25055.71875	24950.22265625	27251.9375	21628.759765625	36233.96484375	6061.3	6535.5	3502.9	13193.3	11062.8	8024.4	6361.2
O43768	O43768	ENSA	Alpha-endosulfine	ENSA_HUMAN	0	45.50847	1	1	1	4	2	2	1	4	1	1	0	4	False	False	False	False	False	False	False	False	False	False	False	False	10981.91015625	60945.671875	22168.244140625	24497.607421875	19730.939453125	27924.1484375	8843.9033203125	25653.361328125	13098.66015625	8124.96533203125	NaN	21523.009765625	1184.9	3820.9	2391.9	9191	4517.1	4782.9	954.2
O43776	O43776	NARS1	Asparagine--tRNA ligase, cytoplasmic	SYNC_HUMAN	0	58.355686	21	17	16	17	16	13	20	21	17	16	20	20	False	False	False	False	False	False	False	False	False	False	False	False	132470.09375	110054.1171875	116780.453125	152161.859375	156077.25	143519.234375	183530.265625	554220	141309.328125	120967.4609375	184734.390625	294624.84375	43327.8	27748.4	34902.3	55007	70182.9	32165.8	54551.4
O43790	O43790	KRT86	Keratin, type II cuticular Hb6	KRT86_HUMAN	0	40.961025	3	1	0	6	7	0	2	2	0	3	1	3	False	False	False	False	False	False	False	False	False	False	False	False	14025.4921875	6232.60205078125	NaN	8749.0849609375	63488.56640625	NaN	8032.1416015625	5397.14306640625	NaN	42845.7734375	12631.1904296875	10811.0537109375	687.5	178.4	NaN	2151.8	45301.4	NaN	607.9
O43795	O43795	MYO1B	Unconventional myosin-Ib	MYO1B_HUMAN	0	55.472332	36	41	31	40	34	32	37	46	40	35	38	41	False	False	False	False	False	False	False	False	False	False	False	False	131105.34375	198378.578125	162017.78125	159005.734375	263673.78125	200857.765625	173349.875	394152.78125	165293.328125	156218.28125	197017.1875	302832.28125	26011.5	50129.9	24605.9	33291.9	48403.1	35649	32294.4
O43809	O43809	NUDT21	Cleavage and polyadenylation specificity factor subunit 5	CPSF5_HUMAN	0	56.266216	7	5	0	4	2	3	8	5	8	8	7	8	False	False	False	False	False	False	False	False	False	False	False	False	7392.923828125	6336.6220703125	NaN	8248.3388671875	4010.889404296875	8113.36328125	33951.203125	18830.505859375	21278.76953125	10440.8759765625	23074.4609375	41307.06640625	8474.7	3458.2	NaN	2318.7	1571.6	731.9	28044.6
O43813	O43813	LANCL1	Glutathione S-transferase LANCL1	LANC1_HUMAN	0	46.437096	7	7	7	8	6	7	8	7	7	8	6	6	False	False	False	False	False	False	False	False	False	False	False	False	235437.953125	134335.1875	167941.46875	191834.109375	140546.25	165343.265625	143060.515625	210655.5625	247272.578125	185427.3125	142753.140625	160366.6875	56318.5	32654.9	37521.3	52653.2	38093.6	47487.7	47550.5
O43815	O43815	STRN	Striatin	STRN_HUMAN	0	49.419117	10	9	8	8	7	9	6	5	11	10	4	12	False	False	False	False	False	False	False	False	False	False	False	False	45056.74609375	31393.60546875	43627.078125	43053.55859375	49299.28125	69923.3828125	22362.462890625	27962.318359375	36173.3125	35969.1796875	18546.267578125	47433.76171875	7813.3	4345.9	5987.8	5358	8245.2	14987.6	2501.8
O43837	O43837	IDH3B	Isocitrate dehydrogenase [NAD] subunit beta, mitochondrial	IDH3B_HUMAN	0	47.484055	3	3	3	1	2	0	6	6	4	4	6	6	False	False	False	False	False	False	False	False	False	False	False	False	18828.263671875	18326.904296875	28524.404296875	12545.341796875	24622.109375	NaN	12696.9638671875	14857.291015625	9274.98046875	8102.53369140625	18925.75390625	16264.796875	2527.2	1926.4	4623.7	559	2247.3	NaN	3432.4
O43847	O43847	NRDC	Nardilysin	NRDC_HUMAN	0	51.11586	5	6	9	9	12	8	6	10	6	7	6	15	False	False	False	False	False	False	False	False	False	False	False	False	30923.37890625	34328.19921875	71188.9375	51082.93359375	88690.125	32352.486328125	29623.275390625	52384.87109375	21428.001953125	26197.3984375	32203.935546875	69525.8359375	1267.4	2516.9	6319.1	3035.7	9646.9	4068.8	2320.6
O43852	O43852	CALU	Calumenin	CALU_HUMAN	0	41.59649	6	5	3	5	4	1	3	2	5	2	4	4	False	False	False	False	False	False	False	False	False	False	False	False	18313.162109375	18131.5078125	28790.15625	7672.8681640625	25992.572265625	11363.658203125	6768.55810546875	4483.54931640625	5171.875	7595.8271484375	8331.0126953125	8921.5732421875	7581.3	4756.1	16345	5352.3	18012.8	2361.5	1190.4
O43854	O43854	EDIL3	EGF-like repeat and discoidin I-like domain-containing protein 3	EDIL3_HUMAN	0	53.793842	37	34	35	31	22	22	33	32	33	34	37	31	False	False	False	False	False	False	False	False	False	False	False	False	506294.21875	250425.78125	420733	332053.5625	182682.71875	308574.125	213355.046875	183034.6875	178246.03125	143207.03125	869668.0625	174634.390625	177723.7	89712.4	154262.4	112643.7	64798.4	94267.7	74323.3
O43865	O43865	AHCYL1	S-adenosylhomocysteine hydrolase-like protein 1	SAHH2_HUMAN	0	50.12682	10	12	4	6	5	7	13	15	11	8	12	13	False	False	False	False	False	False	False	False	False	False	False	False	63719.9921875	56072.38671875	53801.87109375	59578.9296875	60844.203125	84015.3671875	142669.25	395884.71875	73614.796875	64000.1171875	178091.421875	147867.609375	12282.7	19540.9	7119.9	9044.4	8072.6	14000.7	34629.3
O43866	O43866	CD5L	CD5 antigen-like	CD5L_HUMAN	0	43.158367	5	5	7	3	3	5	3	0	3	2	3	3	False	False	False	False	False	False	False	False	False	False	False	False	2208556	1272655.5	43379892	692323	631191	7198757.5	397897.09375	NaN	98393.5078125	51838.88671875	228813.578125	414364.4375	69566.8	35358	1446711.7	21958.3	21687.8	247768.7	110856.8
O43895	O43895	XPNPEP2	Xaa-Pro aminopeptidase 2	XPP2_HUMAN	0	58.092667	41	42	22	27	27	35	55	56	56	54	57	55	False	False	False	False	False	False	False	False	False	False	False	False	419641.125	594557.125	273514.3125	176199.921875	278124.03125	481601	13878505	25075176	4550898	3711726	16726228	13450198	133630.7	191588.1	73125.9	57708.3	82757.3	162068.4	4362695.9
O43896	O43896	KIF1C	Kinesin-like protein KIF1C	KIF1C_HUMAN	0.00038483740619588223	35.28655	0	1	0	1	0	0	0	1	0	0	0	1	True	True	True	True	True	True	True	True	True	True	True	True	NaN	1169.1392822265625	NaN	854.1874389648438	NaN	NaN	NaN	3280.045166015625	NaN	NaN	NaN	3062.093994140625	NaN	18.6	NaN	13.6	NaN	NaN	NaN
O43914	O43914	TYROBP	TYRO protein tyrosine kinase-binding protein	TYOBP_HUMAN	0	42.13293	0	0	1	0	1	0	0	0	1	0	0	0	True	True	True	True	True	True	True	True	True	True	True	True	NaN	NaN	2927.16259765625	NaN	2149.505615234375	NaN	NaN	NaN	12120.7431640625	NaN	NaN	NaN	NaN	NaN	418.2	NaN	307.1	NaN	NaN
O43924	O43924	PDE6D	Retinal rod rhodopsin-sensitive cGMP 3',5'-cyclic phosphodiesterase subunit delta	PDE6D_HUMAN	0	47.129345	2	3	0	3	0	3	3	2	3	3	3	3	False	False	False	False	False	False	False	False	False	False	False	False	64160.17578125	20781.947265625	NaN	47067.9921875	NaN	63158.8046875	81441.7421875	98221.375	85173.8046875	53229.64453125	95091.5546875	61287.24609375	3711.1	37895.3	NaN	36106.7	NaN	8884.1	46639.4
O60216;Q9H4I0	O60216;Q9H4I0	RAD21;RAD21L1	Double-strand-break repair protein rad21 homolog;Double-strand-break repair protein rad21-like protein 1	RAD21_HUMAN;RD21L_HUMAN	0	42.345592	0	1	1	1	0	0	0	0	1	1	1	1	True	True	True	True	True	True	True	True	True	True	True	True	NaN	8199.6513671875	5303.26513671875	4012.9033203125	NaN	NaN	NaN	NaN	7988.15478515625	3181.352294921875	2952.0166015625	5239.0908203125	NaN	273.3;328	176.8;212.1	133.8;160.5	NaN	NaN	NaN
O60218	O60218	AKR1B10	Aldo-keto reductase family 1 member B10	AK1BA_HUMAN	0	44.53382	12	17	8	10	8	10	10	14	10	11	7	18	False	False	False	False	False	False	False	False	False	False	False	False	42111.06640625	145016.8125	54885.6484375	31971.1953125	60893.6875	95265.484375	34401.52734375	78109.015625	35349.62890625	35868.55859375	21501.58984375	301656.21875	69339.7	86878.2	17616.4	10563.1	33817.6	32268.7	64636.5
O60229	O60229	KALRN	Kalirin	KALRN_HUMAN	0	56.330868	10	11	7	11	9	11	14	14	15	14	13	17	False	False	False	False	False	False	False	False	False	False	False	False	22426.8828125	33786.08203125	20962.353515625	35131.2734375	42795.48046875	55557.328125	93236.1953125	133402.78125	41933.7265625	34402.3984375	48333.98046875	77668.3203125	1585.9	1914.5	1440.7	1461.8	1415.2	24412.3	6195.7
O60234	O60234	GMFG	Glia maturation factor gamma	GMFG_HUMAN	0	51.19945	4	2	1	2	1	3	5	4	5	3	5	3	False	False	False	False	False	False	False	False	False	False	False	False	27128.173828125	10072.0478515625	13587.7216796875	11412.1484375	10970.44140625	19658.205078125	22754.34375	13775.525390625	16173.9677734375	17734.755859375	84592.4765625	16453.85546875	7681.8	3234.8	1457.8	3615.1	2147.2	3866.4	8894.6
O60235	O60235	TMPRSS11D	Transmembrane protease serine 11D	TM11D_HUMAN	0	54.286747	5	6	6	5	6	6	4	4	4	4	4	5	False	False	False	False	False	False	False	False	False	False	False	False	110374.578125	315614.40625	343840.90625	108085.6484375	122223.8828125	334276.25	29810.611328125	14722.68359375	45981.17578125	84739.671875	29412.419921875	29496.005859375	23864.7	84989.9	92027.9	28141	33341.9	97314.8	7380.5
O60243	O60243	HS6ST1	Heparan-sulfate 6-O-sulfotransferase 1	H6ST1_HUMAN	0	53.916935	5	4	4	3	3	2	5	3	5	5	5	2	False	False	False	False	False	False	False	False	False	False	False	False	73944.28125	69747.8828125	66027.640625	51585.4609375	55684.8203125	249185.34375	85270.140625	54322.2734375	53398.578125	58133.4921875	89466.8671875	39011.33984375	7861.1	16392.5	7230.2	7199	8720	63252.4	14776.6
O60256	O60256	PRPSAP2	Phosphoribosyl pyrophosphate synthase-associated protein 2	KPRB_HUMAN	0	46.9823	7	3	2	3	0	0	7	10	7	6	8	9	False	False	False	False	False	False	False	False	False	False	False	False	14793.291015625	8072.4150390625	20665.515625	36598.41796875	NaN	NaN	57920.56640625	100526.1953125	32235.8203125	22327.69921875	47729.7734375	51327.33203125	3264.6	1721.6	1467.3	5134	NaN	NaN	20407.3
O60266	O60266	ADCY3	Adenylate cyclase type 3	ADCY3_HUMAN	0	38.23117	0	0	0	0	0	0	2	5	4	2	2	2	False	False	False	False	False	False	False	False	False	False	False	False	NaN	NaN	NaN	NaN	NaN	NaN	39784.140625	62938.97265625	47785.1015625	16800.3125	19457.921875	26778.8359375	NaN	NaN	NaN	NaN	NaN	NaN	272.3
O60271	O60271	SPAG9	C-Jun-amino-terminal kinase-interacting protein 4	JIP4_HUMAN	0	52.775627	8	8	7	8	5	3	6	9	9	7	7	10	False	False	False	False	False	False	False	False	False	False	False	False	14322.7001953125	8303.552734375	14918.564453125	12219.0625	10741.37890625	10804.48828125	17122.111328125	21833.302734375	12543.4697265625	12625.1318359375	18955.78515625	18149.2734375	2069.2	1374.1	1350.2	1540	691.6	431.6	1449.8
O60291	O60291	MGRN1	E3 ubiquitin-protein ligase MGRN1	MGRN1_HUMAN	0	51.732018	19	19	10	17	9	10	24	25	17	19	26	25	False	False	False	False	False	False	False	False	False	False	False	False	56075.30078125	60392.453125	44561.8359375	46474.44140625	54188.81640625	38855.234375	198401.4375	247224.109375	48112.65234375	51674.78515625	180885.640625	252436.953125	19756.5	23895.6	27550.4	26898.8	17264.5	21849.9	112645.7
O60307	O60307	MAST3	Microtubule-associated serine/threonine-protein kinase 3	MAST3_HUMAN	0	45.96294	0	0	0	0	0	0	0	4	0	0	0	0	False	False	False	False	False	False	False	False	False	False	False	False	NaN	NaN	NaN	NaN	NaN	NaN	NaN	13288.5126953125	NaN	NaN	NaN	NaN	NaN	NaN	NaN	NaN	NaN	NaN	NaN
O60313	O60313	OPA1	Dynamin-like 120 kDa protein, mitochondrial	OPA1_HUMAN	0	43.648277	2	0	0	0	0	0	1	0	1	1	0	3	False	False	False	False	False	False	False	False	False	False	False	False	9196.6044921875	NaN	NaN	NaN	NaN	NaN	9916.859375	NaN	4170.4619140625	8610.396484375	NaN	11036.8173828125	286.9	NaN	NaN	NaN	NaN	NaN	192.3
O60330;Q9Y5G4;Q9Y5G7;Q9Y5H0	O60330;Q9Y5G4;Q9Y5G7;Q9Y5H0	PCDHGA12;PCDHGA9;PCDHGA6;PCDHGA3	Protocadherin gamma-A12;Protocadherin gamma-A9;Protocadherin gamma-A6;Protocadherin gamma-A3	PCDGC_HUMAN;PCDG9_HUMAN;PCDG6_HUMAN;PCDG3_HUMAN	0.007112109301890324	30.993229	0	0	0	1	0	0	0	0	1	0	1	0	True	True	True	True	True	True	True	True	True	True	True	True	NaN	NaN	NaN	31288.138671875	NaN	NaN	NaN	NaN	11975.3388671875	NaN	21988.1484375	NaN	NaN	NaN	NaN	920.2;802.3;745;695.3	NaN	NaN	NaN
O60331	O60331	PIP5K1C	Phosphatidylinositol 4-phosphate 5-kinase type-1 gamma	PI51C_HUMAN	0	53.77514	3	5	0	2	4	4	2	4	3	4	2	0	False	False	False	False	False	False	False	False	False	False	False	False	8732.056640625	25613.166015625	NaN	5535.1318359375	16237.2333984375	15766.529296875	6151.86376953125	4054.241943359375	7632.09619140625	2757.59033203125	2235.078857421875	NaN	417.2	1680.1	NaN	369.2	1409.9	1226.4	47.1
O60333	O60333	KIF1B	Kinesin-like protein KIF1B	KIF1B_HUMAN	0	50.803684	4	3	3	3	1	1	3	3	4	4	3	4	False	False	False	False	False	False	False	False	False	False	False	False	3748.631591796875	3302.64453125	3725.014892578125	3491.857177734375	3052.138427734375	7136.11767578125	3190.65234375	5838.24951171875	3778.79638671875	3811.26123046875	2850.185546875	9007.5537109375	197	108.6	154.4	111.1	19.8	46.3	99.9
O60336	O60336	MAPKBP1	Mitogen-activated protein kinase-binding protein 1	MABP1_HUMAN	0	43.884415	0	0	0	0	0	0	1	1	1	1	1	1	True	True	True	True	True	True	True	True	True	True	True	True	NaN	NaN	NaN	NaN	NaN	NaN	10187.8955078125	19858.431640625	5693.9609375	11398.783203125	10837.638671875	10887.8515625	NaN	NaN	NaN	NaN	NaN	NaN	124.2
O60341	O60341	KDM1A	Lysine-specific histone demethylase 1A	KDM1A_HUMAN	0	46.79061	0	2	0	2	0	1	5	4	5	3	3	3	False	False	False	False	False	False	False	False	False	False	False	False	NaN	9627.2978515625	NaN	6717.890625	NaN	18577.443359375	12409.0048828125	24954.70703125	16852.720703125	13291.0400390625	10801.3291015625	16888.935546875	NaN	951.9	NaN	2075.1	NaN	140.1	1497.9
O60437	O60437	PPL	Periplakin	PEPL_HUMAN	0	54.426243	146	168	99	114	125	123	91	73	112	119	69	143	False	False	False	False	False	False	False	False	False	False	False	False	207697.578125	379452.875	128961.1328125	150297.140625	296034.90625	294484.1875	84353.7734375	57248.89453125	126662.0625	168232.53125	50406.4296875	587462.5625	77639.7	157406.8	36258.9	69387.2	106590.1	108663.3	43947
O60443	O60443	GSDME	Gasdermin-E	GSDME_HUMAN	0	52.835365	2	0	0	1	1	2	14	14	9	8	15	15	False	False	False	False	False	False	False	False	False	False	False	False	19602.052734375	NaN	NaN	13397.1611328125	4168759.5	24585.10546875	58575.86328125	143268.5625	24118.984375	27222.12109375	77925.4453125	43427.8203125	738.5	NaN	NaN	149.1	46379.8	1481.4	45375
O60449	O60449	LY75	Lymphocyte antigen 75	LY75_HUMAN	0	50.680767	5	6	3	10	0	2	36	35	27	21	39	41	False	False	False	False	False	False	False	False	False	False	False	False	21237.44140625	20692.08203125	463999.65625	22552.169921875	NaN	33211.8671875	239242.609375	151295.859375	45911.296875	41794.2421875	154136	219362.34375	1169.5	474.8	5037.9	2837.7	NaN	221.8	42113.5
O60462	O60462	NRP2	Neuropilin-2	NRP2_HUMAN	0	50.284595	11	11	11	8	5	7	12	9	11	12	12	12	False	False	False	False	False	False	False	False	False	False	False	False	25373.251953125	22361.671875	43084.54296875	23020.525390625	44502.2734375	46728.33984375	54605.53515625	22261.201171875	16754.8359375	25893.3828125	33368.54296875	22277.255859375	4542.9	4496.3	9217.2	3420.6	4701	5286.6	11443.1
O60476	O60476	MAN1A2	Mannosyl-oligosaccharide 1,2-alpha-mannosidase IB	MA1A2_HUMAN	0	48.432255	8	7	3	7	5	6	7	4	8	7	8	6	False	False	False	False	False	False	False	False	False	False	False	False	85739.390625	52836.0625	113691.078125	65719.7734375	66310.65625	81858.6875	193548.671875	178059.671875	97377.9609375	159042.875	225798.71875	133628.953125	16466.7	8774.8	4516.1	18344.4	13307.7	11258.5	110583.7
O60486	O60486	PLXNC1	Plexin-C1	PLXC1_HUMAN	0	45.227715	0	0	0	0	0	0	2	4	1	0	5	4	False	False	False	False	False	False	False	False	False	False	False	False	NaN	NaN	NaN	NaN	NaN	NaN	17541.853515625	21302.521484375	27244.291015625	NaN	33835.05859375	48080.1015625	NaN	NaN	NaN	NaN	NaN	NaN	343.5
O60487	O60487	MPZL2	Myelin protein zero-like protein 2	MPZL2_HUMAN	0	46.006508	5	5	3	6	6	6	5	5	4	5	5	5	False	False	False	False	False	False	False	False	False	False	False	False	49386.40234375	63306.828125	56876.99609375	65432.8203125	94249.109375	76602.953125	88243.5703125	41327.72265625	78956.3671875	78494.28125	82130.875	56397.2578125	20568.8	25310.3	20708.1	28754.2	36497.9	31399.8	41181.3
O60488	O60488	ACSL4	Long-chain-fatty-acid--CoA ligase 4	ACSL4_HUMAN	0	51.483696	21	20	11	17	14	12	50	51	38	37	50	49	False	False	False	False	False	False	False	False	False	False	False	False	21125.65625	37251.94140625	28625.845703125	22551.021484375	35940.93359375	28829.486328125	1624118.5	1210939	170375.546875	124977.1796875	1288704.875	1652742	34043.3	18414.6	8246.6	14987.8	15069.3	7192.2	846741.2
O60493	O60493	SNX3	Sorting nexin-3	SNX3_HUMAN	0	54.187595	7	6	6	6	6	6	8	8	8	7	8	8	False	False	False	False	False	False	False	False	False	False	False	False	45098.96875	67288.9375	45025.6875	53529.43359375	55758.65234375	51952.12109375	113209.4296875	109930.1015625	77139.859375	53846.26171875	88028.0234375	184423.71875	18967.7	21474.8	14139.6	21686	19897.8	20708.4	59739.4
O60494	O60494	CUBN	Cubilin	CUBN_HUMAN	0	53.999367	86	89	88	83	75	78	86	85	88	89	82	84	False	False	False	False	False	False	False	False	False	False	False	False	1362599.875	1785615.75	1608141.75	1979293.875	1829812.875	3031947.75	1737803.25	1702967.25	1565040.25	3386790.25	1306211	711728.5625	206693.9	273698.5	243216	286461.3	278413.4	434623.9	242412.9
O60502	O60502	OGA	Protein O-GlcNAcase	OGA_HUMAN	0	45.111866	4	3	3	5	3	4	3	4	5	4	4	4	False	False	False	False	False	False	False	False	False	False	False	False	21245.6953125	19661.064453125	25333.501953125	14263.107421875	21948.37890625	21476.6953125	11011.771484375	19514.609375	23792.048828125	20153.16796875	15176.609375	12891.9736328125	1652.4	1179.3	2583.2	1693.2	1136.6	1843.3	891.4
O60504	O60504	SORBS3	Vinexin	VINEX_HUMAN	0	40.137775	4	3	0	3	2	1	4	3	4	3	2	3	False	False	False	False	False	False	False	False	False	False	False	False	32510.193359375	18959.9609375	NaN	32347.255859375	50602.90234375	92514.5390625	33477.08203125	47810.796875	25527.76171875	34869.66796875	22127.85546875	30557.5078125	3326.5	3485.6	NaN	1899.7	2519.8	415.7	3236
O60506	O60506	SYNCRIP	Heterogeneous nuclear ribonucleoprotein Q	HNRPQ_HUMAN	0	50.9164	9	10	5	12	7	8	11	12	11	12	12	16	False	False	False	False	False	False	False	False	False	False	False	False	59220.484375	59371.25	47111.9453125	48913.9921875	50573.96875	53041.35546875	68101.234375	55102.390625	84272.2578125	61137.14453125	67921.765625	206970.546875	12147.6	12971.8	6291.8	11586.6	8234.8	10079.7	15674.8
O60507	O60507	TPST1	Protein-tyrosine sulfotransferase 1	TPST1_HUMAN	0	48.53471	6	3	2	2	0	1	9	5	9	8	10	8	False	False	False	False	False	False	False	False	False	False	False	False	50925.984375	18775.466796875	177076.265625	80692.6171875	NaN	66381.3046875	180888.75	65607.7421875	124186.8125	110253.25	186785.171875	87414.9765625	2622.3	1276.4	34979.6	10990.8	NaN	7331.7	38586.7
O60512	O60512	B4GALT3	Beta-1,4-galactosyltransferase 3	B4GT3_HUMAN	0	48.40297	7	7	5	5	4	4	5	5	5	6	6	5	False	False	False	False	False	False	False	False	False	False	False	False	54093.95703125	63791.6171875	51118.87109375	42374.546875	36279.609375	28336.8046875	30437.744140625	42366.7421875	19137.15625	31453.625	33140.9453125	24684.16796875	11849.2	14984.4	10568.4	18011.6	6947.9	4882.1	6135.5
O60513	O60513	B4GALT4	Beta-1,4-galactosyltransferase 4	B4GT4_HUMAN	0	55.197277	11	11	8	9	4	3	11	9	8	12	11	12	False	False	False	False	False	False	False	False	False	False	False	False	127441.0078125	148828.875	133138.28125	144193.96875	69963.0390625	100710.109375	163184.015625	195487.71875	85624.828125	139385.96875	291709.03125	120163.0390625	31593	39401.1	30220.2	32381.3	16271.8	15631.4	40548.9
O60547	O60547	GMDS	GDP-mannose 4,6 dehydratase	GMDS_HUMAN	0	47.528774	19	17	16	16	9	13	22	24	23	21	23	24	False	False	False	False	False	False	False	False	False	False	False	False	128187.7421875	107025.640625	79264.5625	99848.15625	52758.8359375	97397.1015625	167269.421875	462036.6875	124091.4609375	163633.203125	154369.375	151687.1875	43302.7	30838.5	42706.6	21523	8491.3	19763.6	54519.8
O60551	O60551	NMT2	Glycylpeptide N-tetradecanoyltransferase 2	NMT2_HUMAN	0.003769317753486619	32.350807	1	1	0	0	1	1	0	1	0	1	1	0	True	True	True	True	True	True	True	True	True	True	True	True	29846.560546875	6408.46240234375	NaN	NaN	34396.0625	7653.29931640625	NaN	1.9215242862701416	NaN	51795.80078125	1.925411343574524	NaN	1147.9	246.5	NaN	NaN	1322.9	294.4	NaN
O60568	O60568	PLOD3	Multifunctional procollagen lysine hydroxylase and glycosyltransferase LH3	PLOD3_HUMAN	0	49.424374	20	21	19	17	14	13	23	19	18	12	27	19	False	False	False	False	False	False	False	False	False	False	False	False	88237.8203125	87849.953125	176411.734375	114675.2734375	133596.78125	75240.75	144318.375	78794.5859375	97531.90625	65725.3203125	373226.90625	90076.9375	20054.6	21236.2	36524.1	43773.4	25070	17660.7	35536.6
O60602	O60602	TLR5	Toll-like receptor 5	TLR5_HUMAN	0	47.39036	5	5	1	6	4	3	3	5	2	0	4	3	False	False	False	False	False	False	False	False	False	False	False	False	14247.416015625	38073.3828125	11620.9052734375	24548.13671875	26997.330078125	28055.185546875	12328.7333984375	13757.2001953125	17769.98828125	NaN	9227.4658203125	8117.623046875	2095.5	1914.3	49.9	2274.6	2021.5	1325.4	421.6
O60603	O60603	TLR2	Toll-like receptor 2	TLR2_HUMAN	0	53.877552	29	26	25	27	24	26	20	19	22	22	17	13	False	False	False	False	False	False	False	False	False	False	False	False	610617.6875	244645.328125	335992.75	401094.125	455597.84375	569888.125	129162.4140625	171544.1875	191419.5625	185582.171875	116739.4375	72285.1640625	137794.6	50274.6	67734.8	85647.9	85245.5	123915.6	26208.9
O60609	O60609	GFRA3	GDNF family receptor alpha-3	GFRA3_HUMAN	0	47.773243	0	0	0	0	0	0	1	1	1	1	1	1	True	True	True	True	True	True	True	True	True	True	True	True	NaN	NaN	NaN	NaN	NaN	NaN	22073.728515625	29328.04296875	9049.517578125	2903.863525390625	43174.03515625	18971.875	NaN	NaN	NaN	NaN	NaN	NaN	1226.3
O60610	O60610	DIAPH1	Protein diaphanous homolog 1	DIAP1_HUMAN	0	52.234104	47	41	33	43	33	32	41	48	45	51	41	50	False	False	False	False	False	False	False	False	False	False	False	False	123929.90625	101101.1640625	119901.2265625	132972.28125	99467.265625	127269.796875	93948.0234375	152705.953125	113983.109375	130145.9609375	103421.453125	97589.96875	33227.4	26857.9	28413.6	33817.5	29504.9	28262.3	23476.7
O60613	O60613	SELENOF	Selenoprotein F	SEP15_HUMAN	0	53.11423	4	5	5	3	4	4	3	1	3	3	3	3	False	False	False	False	False	False	False	False	False	False	False	False	100398.21875	64837.83203125	112197.6484375	67031.46875	55180.21484375	70615.8125	84739.765625	35664.5703125	35011.65625	61036.7265625	113736.4609375	57653.53515625	34440.7	24167.3	39693.5	15662.7	20380.9	23964.6	26711.8
O60635	O60635	TSPAN1	Tetraspanin-1	TSN1_HUMAN	0	52.081894	1	1	1	1	1	1	1	1	1	1	1	1	True	True	True	True	True	True	True	True	True	True	True	True	24477.783203125	38669.4453125	27440.86328125	25297.833984375	25569.11328125	34927.85546875	9574.185546875	10477.673828125	9891.921875	15818.9921875	13647.7080078125	7189.5888671875	2447.8	3866.9	2744.1	2529.8	2556.9	3492.8	957.4
O60637	O60637	TSPAN3	Tetraspanin-3	TSN3_HUMAN	0	46.989014	4	4	4	4	4	4	4	4	4	3	4	4	False	False	False	False	False	False	False	False	False	False	False	False	208905.921875	289031.34375	266977.40625	314040.84375	266808.8125	284008.90625	82331.2578125	82951.4765625	125613.921875	127836.5625	58605.96484375	22241.8125	98116.6	132159.7	86965	139905.5	135508.7	142761.1	36499.7
O60645	O60645	EXOC3	Exocyst complex component 3	EXOC3_HUMAN	0	49.405106	11	12	5	10	7	9	12	12	14	13	11	14	False	False	False	False	False	False	False	False	False	False	False	False	51940.17578125	41676.74609375	39489.21484375	42652.47265625	61410.1171875	47114.328125	38215.3203125	73862.6640625	62700.77734375	59905.27734375	41457.1796875	56604.2890625	9299.3	8768.3	4492	57124.7	79316.6	6486.1	8514.4
O60658	O60658	PDE8A	High affinity cAMP-specific and IBMX-insensitive 3',5'-cyclic phosphodiesterase 8A	PDE8A_HUMAN	0	39.73067	3	4	1	2	3	2	0	2	4	4	2	1	False	False	False	False	False	False	False	False	False	False	False	False	10602.51953125	14562.1142578125	4940.09716796875	6173.73046875	21888.234375	14032.11328125	NaN	4885.1689453125	12522.7744140625	11403.1650390625	3453.094482421875	3156.0302734375	859.6	1563.7	78.2	192.9	1349.1	451.2	NaN
O60664	O60664	PLIN3	Perilipin-3	PLIN3_HUMAN	0	51.16139	12	11	5	8	8	10	16	20	19	15	19	20	False	False	False	False	False	False	False	False	False	False	False	False	38035.828125	40045.7421875	35706.27734375	21282.646484375	42463.79296875	49639.421875	91050.9296875	149091.328125	49796.84765625	29303.572265625	88964.328125	112171.5234375	10005	12190.2	5811	13089.4	49181.4	51102.6	29660.7
O60684	O60684	KPNA6	Importin subunit alpha-7	IMA7_HUMAN	0	48.25433	3	3	1	3	3	3	3	3	3	3	3	3	False	False	False	False	False	False	False	False	False	False	False	False	15455.4775390625	15510.0546875	12967.685546875	23858.12109375	16736.154296875	27450.6796875	13424.51953125	28097.314453125	19795.939453125	19637.591796875	13792.66015625	21547.80859375	1386	1552.3	256.2	2164.7	1793.2	2724	1484.5
O60687	O60687	SRPX2	Sushi repeat-containing protein SRPX2	SRPX2_HUMAN	0	49.72487	5	3	1	3	3	2	9	6	10	12	12	4	False	False	False	False	False	False	False	False	False	False	False	False	27019.52734375	10127.439453125	153447.1875	20071.74609375	40928.83984375	36348.5859375	74644.25	22524.943359375	66029.0703125	82784.078125	242879.484375	22857.84375	4244.5	920.1	1661.4	3318.8	4543.6	3589	20360.5
O60701	O60701	UGDH	UDP-glucose 6-dehydrogenase	UGDH_HUMAN	0	50.801422	26	23	23	18	15	20	26	27	23	21	27	25	False	False	False	False	False	False	False	False	False	False	False	False	127268.3828125	213046.6875	203063	103762.53125	89659.9296875	315927.875	274051.46875	509248	175690.40625	144376.421875	227869.203125	276134.0625	49500.4	75926.3	72637.8	42405.2	28834.6	117746.8	110658.5
O60704	O60704	TPST2	Protein-tyrosine sulfotransferase 2	TPST2_HUMAN	0	48.892754	3	1	2	2	2	0	3	2	3	3	1	3	False	False	False	False	False	False	False	False	False	False	False	False	27817.400390625	18411.982421875	22114.39453125	34205.72265625	17749.056640625	NaN	42400.5703125	18789.564453125	35053.734375	26292.4140625	20669.283203125	22307.8984375	3780.8	691.5	863	3106.1	2243.8	NaN	5390.7
O60716	O60716	CTNND1	Catenin delta-1	CTND1_HUMAN	0	51.69703	27	30	20	24	20	22	25	23	28	30	31	31	False	False	False	False	False	False	False	False	False	False	False	False	103050.59375	166000.640625	82980.4921875	90289.359375	165060.984375	140153.203125	98925.546875	68517.8203125	145886.40625	122390.34375	215461.25	177181.09375	19029.5	31988.7	14742.6	16199.2	26984.2	24164.9	19770.6
O60749	O60749	SNX2	Sorting nexin-2	SNX2_HUMAN	0	57.136322	25	22	16	23	11	19	28	28	27	24	28	26	False	False	False	False	False	False	False	False	False	False	False	False	95736.4453125	59467.8125	62535.3046875	94975.640625	43124.80859375	92971.0234375	162890.421875	246195.125	138874.203125	104513.3359375	170136.875	137771.265625	34495	20362.8	15103.8	33265	10580.2	27290	59066.7
O60762	O60762	DPM1	Dolichol-phosphate mannosyltransferase subunit 1	DPM1_HUMAN	0	50.348248	4	2	1	3	1	1	4	3	4	3	1	4	False	False	False	False	False	False	False	False	False	False	False	False	9132.3330078125	9909.26171875	4591.771484375	13439.2900390625	8296.6630859375	6483.5908203125	17844.525390625	14118.9677734375	21509.3125	23372.125	10342.013671875	33989.3515625	2639.3	519.5	201.4	2367.2	363.9	83.8	2895.6
O60763	O60763	USO1	General vesicular transport factor p115	USO1_HUMAN	0	53.537926	25	19	14	17	9	11	18	21	21	25	25	24	False	False	False	False	False	False	False	False	False	False	False	False	81103.578125	52857.6015625	64037.35546875	83198.640625	36007.4921875	84781.8046875	67848.4375	88316.9140625	72610.3671875	83363.8203125	101007.125	112329.4765625	20659.9	14712.5	18561.5	15247.3	3939.9	8688.4	24341.6
O60784	O60784	TOM1	Target of Myb1 membrane trafficking protein	TOM1_HUMAN	0	52.63021	18	18	15	17	15	14	20	21	21	17	17	22	False	False	False	False	False	False	False	False	False	False	False	False	164369.125	282893.96875	144454.796875	177321.25	250454.28125	231892.28125	161782.53125	270269.8125	162538	157195.34375	185326.9375	306947.9375	62152.9	95052.9	53730.5	60785.6	63560	67047.8	52763.9
O60814	O60814	H2BC12	Histone H2B type 1-K	H2B1K_HUMAN	0	43.745647	2	2	3	2	2	2	2	2	2	2	2	2	False	False	False	False	False	False	False	False	False	False	False	False	2317785.75	10917848	21746410	2632814.25	1671075	4733437	2498871.25	953929.25	2686340	10403739	1962072.875	1726227.375	470633	2168570.5	4629446.4	635337.2	453522.2	2598284.3	725326.3
O60825	O60825	PFKFB2	6-phosphofructo-2-kinase/fructose-2,6-bisphosphatase 2	F262_HUMAN	0	47.326477	6	4	1	2	1	4	12	15	10	5	11	15	False	False	False	False	False	False	False	False	False	False	False	False	9938.5546875	9269.76953125	4474.259765625	17114.396484375	3308.784423828125	18505.73046875	51505.98046875	99631.3125	31998.12890625	29200.546875	40428.53515625	58428.26171875	1954.6	1321.7	159.4	862.1	117.8	1823	18742.5
O60826	O60826	CCDC22	Coiled-coil domain-containing protein 22	CCD22_HUMAN	0	46.228	0	0	1	0	0	0	1	1	1	0	1	0	True	True	True	True	True	True	True	True	True	True	True	True	NaN	NaN	8997.546875	NaN	NaN	NaN	9568.1943359375	16701.185546875	7763.2294921875	NaN	4179.74169921875	NaN	NaN	NaN	243.2	NaN	NaN	NaN	258.6
O60831	O60831	PRAF2	PRA1 family protein 2	PRAF2_HUMAN	0	37.483574	0	0	0	0	1	1	0	0	0	0	0	0	True	True	True	True	True	True	True	True	True	True	True	True	NaN	NaN	NaN	NaN	24539.671875	28055.109375	NaN	NaN	NaN	NaN	NaN	NaN	NaN	NaN	NaN	NaN	3505.7	4007.9	NaN
O60832	O60832	DKC1	H/ACA ribonucleoprotein complex subunit DKC1	DKC1_HUMAN	0	53.867226	4	5	4	3	0	2	5	6	6	7	6	7	False	False	False	False	False	False	False	False	False	False	False	False	11067.5380859375	8113.814453125	12408.37890625	11257.9033203125	NaN	16472.484375	18170.087890625	27902.83203125	41893.34765625	17139.404296875	15729.7763671875	38648.125	1481	2379.7	2754.5	896.7	NaN	1049.7	2162.3
O60841	O60841	EIF5B	Eukaryotic translation initiation factor 5B	IF2P_HUMAN	0	46.63827	4	2	0	2	1	1	3	9	4	4	3	9	False	False	False	False	False	False	False	False	False	False	False	False	7368.6259765625	850.7498168945312	NaN	17843.41015625	12637.8505859375	10739.9609375	16179.00390625	27832.833984375	6387.0810546875	9125.7607421875	7243.62109375	35159.6484375	241.8	1720.5	NaN	84.3	50.2	42.7	596.7
O60844	O60844	ZG16	Zymogen granule membrane protein 16	ZG16_HUMAN	0	52.110256	0	0	0	0	1	2	8	5	6	8	8	8	False	False	False	False	False	False	False	False	False	False	False	False	NaN	NaN	NaN	NaN	63909.23046875	34363.03515625	174838.015625	21066.05078125	24278.8125	65453.765625	46381.11328125	52724.625	NaN	NaN	NaN	NaN	3273.4	9247.8	186797.6
O60869	O60869	EDF1	Endothelial differentiation-related factor 1	EDF1_HUMAN	0	53.188194	6	8	6	8	9	7	7	9	7	6	6	10	False	False	False	False	False	False	False	False	False	False	False	False	34889.08203125	42768.4140625	27682.419921875	30853.80859375	45799.9921875	30564.41015625	40506.296875	51537.69140625	17153.92578125	11027.28515625	42628.65234375	76113.109375	20577.3	25096.8	15109.8	17400.5	25855.6	13327.4	15162.6
O60879	O60879	DIAPH2	Protein diaphanous homolog 2	DIAP2_HUMAN	0	53.52826	9	8	3	10	5	3	4	8	8	7	6	6	False	False	False	False	False	False	False	False	False	False	False	False	55836.48828125	49842.91015625	107941.2734375	52631.05859375	33556.72265625	54857.84375	29191.615234375	22481.84765625	33755.3125	36295.08984375	22124.43359375	17841.57421875	4694.4	3498.2	7881.6	4417.2	1911.5	984.6	1960.5
O60884	O60884	DNAJA2	DnaJ homolog subfamily A member 2	DNJA2_HUMAN	0	55.85099	18	19	16	18	13	13	19	19	20	14	18	20	False	False	False	False	False	False	False	False	False	False	False	False	97983.390625	115659.5390625	90110.7890625	103661.9140625	123213.953125	103985.25	62464.15625	108537.9921875	76417.7421875	56164.78515625	62665.69140625	119875.828125	52582.9	120079.9	198001.8	70587.3	45979.4	143389.4	45163.6
O60888	O60888	CUTA	Protein CutA	CUTA_HUMAN	0	47.306053	1	1	1	1	0	0	1	1	1	1	1	1	True	True	True	True	True	True	True	True	True	True	True	True	86086.5234375	115921.0625	91065.0625	70830.9375	NaN	NaN	121360.2109375	170215.5	95208.3515625	103125.7265625	232960.109375	190867.609375	12298.1	16560.2	13009.3	10118.7	NaN	NaN	17337.2
O60909	O60909	B4GALT2	Beta-1,4-galactosyltransferase 2	B4GT2_HUMAN	0	52.586853	3	1	1	1	0	0	3	3	3	3	3	2	False	False	False	False	False	False	False	False	False	False	False	False	14420.2607421875	13220.001953125	16528.08984375	5845.978515625	NaN	NaN	26782.09375	19996.765625	15586.9833984375	13996.0048828125	38173.11328125	16963.52734375	2347.6	623.4	779.3	251.9	NaN	NaN	3770.6
O60911	O60911	CTSV	Cathepsin L2	CATL2_HUMAN	0	53.84324	16	18	17	15	18	16	15	13	14	14	14	16	False	False	False	False	False	False	False	False	False	False	False	False	65134.8671875	209800.984375	205255.046875	133044.265625	234891.703125	176243.015625	82966.765625	77693.3359375	55065.6875	57468.27734375	57077.9453125	147851.890625	30626.1	75876.2	78828	41254.4	93867.1	77026.3	27261.9
O75044	O75044	SRGAP2	SLIT-ROBO Rho GTPase-activating protein 2	SRGP2_HUMAN	0	55.12897	9	11	8	10	11	6	10	14	13	11	10	11	False	False	False	False	False	False	False	False	False	False	False	False	24979.90234375	23629.591796875	14525.802734375	17499.572265625	28289.35546875	25073.177734375	24956.484375	30547.013671875	18850.958984375	18935.8203125	28522.984375	24762.130859375	2518.6	3670.5	2013.7	2202.3	3388.7	1600.3	2788.7
O75054	O75054	IGSF3	Immunoglobulin superfamily member 3	IGSF3_HUMAN	0	52.822098	9	17	5	9	3	6	25	24	21	17	25	24	False	False	False	False	False	False	False	False	False	False	False	False	10023.6796875	12027.86328125	9612.76953125	8950.80078125	9708.3798828125	10063.2294921875	39902.55078125	42455.75	21825.197265625	18217.76953125	42526.85546875	34999.09375	1664.2	3955	2149.7	1149	412.5	1335.7	15173.4
O75063	O75063	FAM20B	Glycosaminoglycan xylosylkinase	XYLK_HUMAN	0	44.55054	1	1	1	1	1	1	1	1	1	1	0	1	True	True	True	True	True	True	True	True	True	True	True	True	5855.775390625	5182.9638671875	9827.7265625	6410.66064453125	4094.69970703125	6011.32568359375	14004.2724609375	5892.3291015625	12300.17578125	9295.3974609375	NaN	4084.081787109375	308.2	272.8	517.2	337.4	215.5	316.4	737.1
O75071	O75071	EFCAB14	EF-hand calcium-binding domain-containing protein 14	EFC14_HUMAN	0	48.3571	3	3	2	2	1	2	1	1	2	1	3	2	False	False	False	False	False	False	False	False	False	False	False	False	44946.87890625	79562.1875	53797.421875	59863.3515625	36265.0078125	56969.59765625	15320.3857421875	15239.46484375	26978.654296875	21082	15021.3095703125	12231.6240234375	3388.6	4082	1696.9	1887.5	1128.8	5651.6	476.9
O75083	O75083	WDR1	WD repeat-containing protein 1	WDR1_HUMAN	0	52.601833	46	43	31	31	23	24	41	36	43	42	41	41	False	False	False	False	False	False	False	False	False	False	False	False	831153.75	501612.09375	449267.0625	652144.875	438253.65625	503739.15625	1095902.625	1185797.125	1107283.625	1014623.625	1616200.875	846877.75	257410.4	145555.7	120509.7	165328.3	99716.3	130050.1	309635.9
O75093	O75093	SLIT1	Slit homolog 1 protein	SLIT1_HUMAN	0	47.836285	1	0	0	0	1	0	1	1	1	1	1	1	True	True	True	True	True	True	True	True	True	True	True	True	22114.86328125	NaN	NaN	NaN	79060.515625	NaN	216259.34375	157758.046875	88009.3671875	38029.3203125	183407.9375	107046.2734375	302.9	NaN	NaN	NaN	1083	NaN	2962.5
O75094	O75094	SLIT3	Slit homolog 3 protein	SLIT3_HUMAN	0	49.8964	20	16	8	16	8	8	18	17	12	21	17	12	False	False	False	False	False	False	False	False	False	False	False	False	59013.4765625	49118.72265625	39721.37890625	52069.66796875	39657.40625	48574.44921875	86830.09375	44892.609375	25525.943359375	121457.5078125	46536.44140625	41083.078125	18553.2	13351.7	12010.7	15392.6	3654.8	3654.6	17167.3
O75110	O75110	ATP9A	Probable phospholipid-transporting ATPase IIA	ATP9A_HUMAN	0	56.010796	15	16	9	16	11	13	18	16	14	16	14	19	False	False	False	False	False	False	False	False	False	False	False	False	90633.1953125	107670.4453125	67667.8984375	89779.8671875	99111	88808.25	122836.15625	115747.1875	59231.15625	74520.34375	93896.875	116455.796875	13668.5	14447.2	7719.3	13440.2	12183.4	14690.3	19638.9
O75113	O75113	N4BP1	NEDD4-binding protein 1	N4BP1_HUMAN	0	49.204453	5	9	0	10	8	4	1	5	5	5	0	6	False	False	False	False	False	False	False	False	False	False	False	False	34189.69140625	30773.390625	NaN	58977.98828125	45743.79296875	26152.255859375	34537.7578125	33301.3046875	15844.123046875	18952.619140625	NaN	13369.443359375	2133.9	3781.1	NaN	7567.6	7416.6	1636.3	348.4
O75116	O75116	ROCK2	Rho-associated protein kinase 2	ROCK2_HUMAN	0	49.2816	24	16	5	15	15	10	29	35	29	19	20	23	False	False	False	False	False	False	False	False	False	False	False	False	47821.0078125	29982.578125	24386.134765625	27296.0625	31458.154296875	33185.2578125	43502.5	115070.265625	49068.85546875	40627.3984375	46502.015625	47799.61328125	7310	2891	1023.2	2823.7	5920.2	7771.1	7830.1
O75128	O75128	COBL	Protein cordon-bleu	COBL_HUMAN	0	53.036213	0	5	2	4	4	4	5	7	4	5	6	6	False	False	False	False	False	False	False	False	False	False	False	False	NaN	48637.88671875	157637.21875	65322.2265625	47706.01953125	46464.046875	55470.24609375	70451.9921875	29832.80859375	34625.66015625	35546.34765625	52982.61328125	NaN	3015.8	4113.3	4255.7	1062.9	3339.7	2446.3
O75131	O75131	CPNE3	Copine-3	CPNE3_HUMAN	0	46.890194	24	26	25	21	23	19	21	22	25	23	21	23	False	False	False	False	False	False	False	False	False	False	False	False	298568.15625	651008.9375	431685.21875	392347.0625	533986.5625	325369.5625	298606.28125	385061.59375	393410.4375	380079.03125	324739.09375	341629.59375	439793.5	739199.8	541757	449798.8	612536.6	125257.2	332258.3
O75144	O75144	ICOSLG	ICOS ligand	ICOSL_HUMAN	0	47.799583	1	1	0	0	0	0	1	1	1	1	1	1	True	True	True	True	True	True	True	True	True	True	True	True	9961.4052734375	14797.1279296875	NaN	NaN	NaN	NaN	21196.701171875	8833.892578125	14489.0517578125	13483.0400390625	32504.86328125	24079.228515625	766.3	1138.2	NaN	NaN	NaN	NaN	1630.5
O75146	O75146	HIP1R	Huntingtin-interacting protein 1-related protein	HIP1R_HUMAN	0	53.62855	3	3	0	3	0	0	3	8	9	9	6	18	False	False	False	False	False	False	False	False	False	False	False	False	9204.7900390625	3571.042236328125	NaN	2908.828125	NaN	NaN	12302.0576171875	19595.1953125	10394.4462890625	9042.615234375	5113.47021484375	37672.6171875	336.7	157.8	NaN	166.9	NaN	NaN	439.5
O75153	O75153	CLUH	Clustered mitochondria protein homolog	CLU_HUMAN	0	49.43932	3	0	0	4	0	0	5	12	5	2	8	9	False	False	False	False	False	False	False	False	False	False	False	False	40702.80859375	NaN	NaN	29307.11328125	NaN	NaN	190528.03125	234620.390625	74571.7265625	80472.640625	92742.203125	123727.6015625	1051.9	NaN	NaN	1094.4	NaN	NaN	9228.4
O75154	O75154	RAB11FIP3	Rab11 family-interacting protein 3	RFIP3_HUMAN	0	42.156677	0	0	0	0	0	0	2	4	2	0	4	4	False	False	False	False	False	False	False	False	False	False	False	False	NaN	NaN	NaN	NaN	NaN	NaN	13584.2978515625	35095.9140625	42712.2578125	NaN	19607.328125	24298.759765625	NaN	NaN	NaN	NaN	NaN	NaN	408.6
O75165	O75165	DNAJC13	DnaJ homolog subfamily C member 13	DJC13_HUMAN	0	56.401775	27	21	9	26	12	7	41	51	45	44	36	44	False	False	False	False	False	False	False	False	False	False	False	False	16552.6015625	14392.75390625	12408.0166015625	15650.30859375	24051.1328125	27644.490234375	30159.921875	57559.59765625	27477.28515625	37007.90625	24860.853515625	31392.27734375	3110.3	2317.9	786.6	13364.2	2420.9	3460.5	9499.4
O75167	O75167	PHACTR2	Phosphatase and actin regulator 2	PHAR2_HUMAN	0	53.476593	2	6	0	5	5	6	8	9	6	7	5	9	False	False	False	False	False	False	False	False	False	False	False	False	16153.9853515625	15359.1171875	NaN	30928.1015625	50007.890625	30546.572265625	36418.3046875	92930.546875	21460.310546875	28112.818359375	28592.0546875	34683.13671875	107.4	6729.1	NaN	8871.5	16433.5	8253.7	4296.4
O75170	O75170	PPP6R2	Serine/threonine-protein phosphatase 6 regulatory subunit 2	PP6R2_HUMAN	0	49.108643	1	0	0	2	1	0	2	4	1	1	0	1	False	False	False	False	False	False	False	False	False	False	False	False	6627.06201171875	NaN	NaN	7685.06640625	26279.42578125	NaN	11346.6884765625	20184.05078125	13399.23828125	15095.91015625	NaN	15746.4248046875	108.4	NaN	NaN	589	505.9	NaN	500.4
O75179;Q8IWZ3	O75179;Q8IWZ3	ANKRD17;ANKHD1	Ankyrin repeat domain-containing protein 17;Ankyrin repeat and KH domain-containing protein 1	ANR17_HUMAN;ANKH1_HUMAN	0	36.7239	0	0	0	0	0	0	0	1	0	0	0	1	True	True	True	True	True	True	True	True	True	True	True	True	NaN	NaN	NaN	NaN	NaN	NaN	NaN	5749.0947265625	NaN	NaN	NaN	23666.3671875	NaN	NaN	NaN	NaN	NaN	NaN	NaN
O75190	O75190	DNAJB6	DnaJ homolog subfamily B member 6	DNJB6_HUMAN	0	57.999195	10	11	9	11	8	7	7	9	8	8	8	11	False	False	False	False	False	False	False	False	False	False	False	False	117035.328125	156576.421875	128428.7109375	185428.6875	173471.4375	113615.2734375	30602.7265625	34972.4609375	49461.94140625	49369.76953125	34704.73828125	119812.765625	42595.9	51671.6	46212.7	55350.7	55697.9	31792.7	8030.6
O75191	O75191	XYLB	Xylulose kinase	XYLB_HUMAN	0	52.59808	1	2	0	4	1	0	12	15	7	6	15	13	False	False	False	False	False	False	False	False	False	False	False	False	14350.8720703125	1.7035256624221802	NaN	2999.8505859375	201330.21875	NaN	43904.5625	96461.8671875	18172.9921875	11608.9736328125	50368.6171875	31608.51953125	1078.1	38.5	NaN	816.8	52.4	NaN	13635.6
O75197	O75197	LRP5	Low-density lipoprotein receptor-related protein 5	LRP5_HUMAN	0	49.974735	10	8	7	8	7	3	12	12	7	6	13	12	False	False	False	False	False	False	False	False	False	False	False	False	16780.095703125	11446.8212890625	20628.94921875	12837.1953125	18366.36328125	17962.01953125	59730.1484375	87894.59375	10034.2265625	12984.9638671875	107263.78125	54184.796875	2309.9	2018.8	2315.5	1868.5	1564.1	772.4	8871.6
O75223	O75223	GGCT	Gamma-glutamylcyclotransferase	GGCT_HUMAN	0	53.352543	10	11	8	7	6	6	10	8	12	10	10	13	False	False	False	False	False	False	False	False	False	False	False	False	33377.0625	40254.6484375	45698.140625	36482.453125	42366.11328125	37481.34375	87768.34375	59411.48046875	57609.11328125	45652.48046875	64438.03515625	275736.4375	21722.4	26358.6	25754.2	16971.8	19944.2	17863.5	49230.1
O75251	O75251	NDUFS7	NADH dehydrogenase [ubiquinone] iron-sulfur protein 7, mitochondrial	NDUS7_HUMAN	0	47.376247	0	0	0	1	0	0	1	1	1	1	1	1	True	True	True	True	True	True	True	True	True	True	True	True	NaN	NaN	NaN	3519.555908203125	NaN	NaN	23027.43359375	13900.873046875	26886.1328125	19315.2578125	32875.52734375	51713.5703125	NaN	NaN	NaN	320	NaN	NaN	2093.4
O75264	O75264	SMIM24	Small integral membrane protein 24	SIM24_HUMAN	0	49.285397	7	8	3	5	4	5	12	12	11	11	12	12	False	False	False	False	False	False	False	False	False	False	False	False	43908.54296875	31329.029296875	16922.8515625	8382.302734375	20566.27734375	55099.66015625	1749624.5	5270260.5	625309.3125	433843.875	1617148.75	1504358.875	36788.6	28521.9	5744.2	4079.3	9644.1	28736.2	1286868.4
O75306	O75306	NDUFS2	NADH dehydrogenase [ubiquinone] iron-sulfur protein 2, mitochondrial	NDUS2_HUMAN	0	49.95019	2	0	1	0	0	2	3	4	3	4	4	5	False	False	False	False	False	False	False	False	False	False	False	False	21067.97265625	NaN	11576.5986328125	NaN	NaN	34616.65234375	40355.69921875	24136.57421875	32609.91796875	17254.111328125	18218.0546875	47128.51953125	961.3	NaN	306.8	NaN	NaN	1930.9	4610.5
O75312	O75312	ZPR1	Zinc finger protein ZPR1	ZPR1_HUMAN	0	53.41462	1	0	0	1	0	1	2	4	3	1	3	4	False	False	False	False	False	False	False	False	False	False	False	False	2477.284912109375	NaN	NaN	1321.0125732421875	NaN	4835.8935546875	4366.35302734375	6416.8017578125	2498.6767578125	4100.67431640625	4069.98291015625	7022.8623046875	75	NaN	NaN	60.3	NaN	146.5	279.3
O75317	O75317	USP12	Ubiquitin carboxyl-terminal hydrolase 12	UBP12_HUMAN	0	54.1477	1	2	1	1	2	2	3	3	3	3	3	3	False	False	False	False	False	False	False	False	False	False	False	False	5996.61669921875	13130.087890625	9839.279296875	15218.3408203125	17901.759765625	22581.4375	34142.1015625	43433.6875	13854.5615234375	15351.3935546875	25710.701171875	28311.541015625	445.5	1025.2	731	1130.7	1345.3	1578.8	4126.5
O75323	O75323	NIPSNAP2	Protein NipSnap homolog 2	NIPS2_HUMAN	0	39.654686	0	1	0	1	0	0	0	2	1	1	2	2	False	False	False	False	False	False	False	False	False	False	False	False	NaN	16292.484375	NaN	8309.4404296875	NaN	NaN	NaN	31273.7734375	16943.0078125	11558.0263671875	14589.634765625	35802.26953125	NaN	1339.9	NaN	624.3	NaN	NaN	NaN
O75326	O75326	SEMA7A	Semaphorin-7A	SEM7A_HUMAN	0	51.433094	2	2	3	3	3	2	9	1	5	4	9	6	False	False	False	False	False	False	False	False	False	False	False	False	16868.5546875	13771.833984375	22339.361328125	12020.779296875	16170.6220703125	13310.6298828125	57305	3605.825927734375	8285.275390625	12732.828125	75202.0859375	17618.810546875	814.4	248.5	1507.7	1589.3	1116.6	723.7	8062.7
O75339	O75339	CILP	Cartilage intermediate layer protein 1	CILP1_HUMAN	0	52.380764	16	10	14	9	8	19	27	7	33	35	35	18	False	False	False	False	False	False	False	False	False	False	False	False	44849.9921875	16681.552734375	59565.48828125	21867.640625	41046.125	85560.4453125	96163.578125	10373.5751953125	153402.859375	391449.28125	383354.71875	32648.328125	11056.3	3069.3	14778.7	2607	3995	15706.8	32362.6
O75340	O75340	PDCD6	Programmed cell death protein 6	PDCD6_HUMAN	0	57.003757	20	21	19	17	16	13	18	19	20	20	18	17	False	False	False	False	False	False	False	False	False	False	False	False	1718047.5	2593304.75	1825002.875	1836815.75	2380754.25	1528101.75	1663140.5	2631534.25	2385615.5	1779131.125	1496432.375	1479944	806140.4	1312637.6	926453.9	961720.2	3219982	686115.3	857071.6
O75342	O75342	ALOX12B	Arachidonate 12-lipoxygenase, 12R-type	LX12B_HUMAN	0	47.020473	0	8	2	3	2	0	0	0	4	2	0	13	False	False	False	False	False	False	False	False	False	False	False	False	NaN	22188.009765625	4774.111328125	7645.14990234375	4452.68212890625	NaN	NaN	NaN	16224.2197265625	13378.501953125	NaN	143400.578125	NaN	3549.5	817.1	636.3	449.7	NaN	NaN
O75347	O75347	TBCA	Tubulin-specific chaperone A	TBCA_HUMAN	0	48.192913	4	6	2	4	2	3	3	6	3	5	5	6	False	False	False	False	False	False	False	False	False	False	False	False	40606.94140625	29669.919921875	107490.875	26155.171875	23136.8359375	15529.7216796875	26446.8671875	43093.1796875	45445.328125	7353.86962890625	20540.9609375	32967.76953125	34338.2	46458.7	38947.2	24935.1	7507	7801.7	24227.8
O75348	O75348	ATP6V1G1	V-type proton ATPase subunit G 1	VATG1_HUMAN	0	46.39142	2	3	2	3	3	2	2	3	2	2	2	3	False	False	False	False	False	False	False	False	False	False	False	False	79718.46875	183045.390625	63471.33984375	115653.6953125	104604.3828125	96766.3359375	43445.67578125	62763.859375	55025.9609375	46901.34375	42252.13671875	54879.23828125	19424.1	48749.3	16036.1	31094.8	31110	25553.5	11906.3
O75351	O75351	VPS4B	Vacuolar protein sorting-associated protein 4B	VPS4B_HUMAN	0	53.58341	43	47	41	36	34	33	38	37	47	39	39	34	False	False	False	False	False	False	False	False	False	False	False	False	2771029	4286708	1900865.125	2778181.75	3724848.5	2093291.5	787512.375	1004252.625	1842992.875	1865620.5	668119.5625	590958.625	793265.6	1235974	580963.9	834112.6	1127537.2	626061.5	233846.2
O75352	O75352	MPDU1	Mannose-P-dolichol utilization defect 1 protein	MPU1_HUMAN	0	40.01068	0	0	0	1	0	0	0	0	1	1	1	1	True	True	True	True	True	True	True	True	True	True	True	True	NaN	NaN	NaN	2193.002685546875	NaN	NaN	NaN	NaN	5534.1787109375	6289.10498046875	2026.8983154296875	23594.921875	NaN	NaN	NaN	274.1	NaN	NaN	NaN
O75354	O75354	ENTPD6	Ectonucleoside triphosphate diphosphohydrolase 6	ENTP6_HUMAN	0	57.434933	10	7	6	7	3	7	10	10	8	9	12	10	False	False	False	False	False	False	False	False	False	False	False	False	68395.0703125	45060.06640625	38050.96875	43160.21875	24709.279296875	65457.69140625	94411.40625	102399.203125	44312.0859375	53457.421875	130536.4140625	60792.50390625	17143.6	8638.6	7967	9166.6	4298.9	16699.4	22629.6
O75355	O75355	ENTPD3	Ectonucleoside triphosphate diphosphohydrolase 3	ENTP3_HUMAN	0	48.937607	8	8	6	8	6	5	5	4	5	6	4	3	False	False	False	False	False	False	False	False	False	False	False	False	44469.87109375	83446.9296875	79507.890625	87758.40625	89988.0390625	63743.7734375	22746.494140625	18412.259765625	30088.23046875	40030.5	14777.44140625	13850.939453125	6459	12545.3	11011.9	13914.2	13132.8	7592.3	3708
O75356	O75356	ENTPD5	Nucleoside diphosphate phosphatase ENTPD5	ENTP5_HUMAN	0	47.184753	4	5	1	6	2	2	5	5	3	1	8	7	False	False	False	False	False	False	False	False	False	False	False	False	10987.6875	15669.8349609375	9273.3046875	15697.8056640625	9998.0625	14673.9765625	30389.837890625	30080.31640625	7534.20166015625	15833.6640625	36402.00390625	20024.640625	1708.8	3206.4	498.5	4124.7	1272.9	1258.2	6268.9
O75363	O75363	BCAS1	Breast carcinoma-amplified sequence 1	BCAS1_HUMAN	0	47.369015	5	5	4	2	4	6	2	3	5	5	2	2	False	False	False	False	False	False	False	False	False	False	False	False	35694.6328125	50728.35546875	24856.09375	24696.5078125	63532.4375	40451.39453125	12114.2744140625	11705.24609375	19672.42578125	22992.1328125	7633.716796875	9842.76953125	4027.2	5241.5	2341.5	1507.3	5538.5	4692.7	914.8
O75367	O75367	MACROH2A1	Core histone macro-H2A.1	H2AY_HUMAN	0	52.11191	16	17	17	15	13	17	15	11	17	16	12	15	False	False	False	False	False	False	False	False	False	False	False	False	121392.4921875	421134.1875	580915	140643.671875	119609.1875	435709	112112.9140625	62620.60546875	118834.4296875	260355.65625	284285.5625	176964.125	91762	341247	491949.7	100660.4	75195.5	365032.5	78355.9
O75368	O75368	SH3BGRL	Adapter SH3BGRL	SH3L1_HUMAN	0	49.73849	4	4	2	3	3	4	4	4	3	4	3	4	False	False	False	False	False	False	False	False	False	False	False	False	46012.89453125	105301.9140625	48236.421875	61703.0703125	109698.2578125	73173.203125	82797.3359375	139671.359375	82091.5	59171.23046875	69380.8203125	121667.796875	22112.2	46039.5	10227.2	19788	49870.6	32347.3	38085.6
O75369	O75369	FLNB	Filamin-B	FLNB_HUMAN	0	52.04046	205	204	176	160	164	152	144	155	174	169	142	176	False	False	False	False	False	False	False	False	False	False	False	False	2471025	2083578.375	2165251.5	2751656.5	3757937	2151752	650505.8125	901123.75	995302.375	1056077.5	629022.625	923466.6875	427348.7	297813.7	279743.1	375032.6	508080.2	281553.3	88066.7
O75387	O75387	SLC43A1	Large neutral amino acids transporter small subunit 3	LAT3_HUMAN	0	48.768173	1	0	0	0	0	0	7	8	3	1	7	8	False	False	False	False	False	False	False	False	False	False	False	False	21023.8046875	NaN	NaN	NaN	NaN	NaN	29989.6328125	29768.587890625	3517.357666015625	2809.688720703125	38606.328125	48094.296875	13.3	NaN	NaN	NaN	NaN	NaN	6225.9
O75390	O75390	CS	Citrate synthase, mitochondrial	CISY_HUMAN	0	51.10708	15	13	12	14	8	15	16	16	17	16	17	16	False	False	False	False	False	False	False	False	False	False	False	False	99164.40625	86669.953125	92396.953125	82964.2421875	49257.16796875	136817.765625	164851.828125	170102.5	145119.796875	120183.34375	217117.65625	230217.046875	31593.3	27407.3	29244	29906.7	13022.3	46606.4	63168
O75396	O75396	SEC22B	Vesicle-trafficking protein SEC22b	SC22B_HUMAN	0	47.89418	4	4	2	2	2	3	7	6	5	6	6	8	False	False	False	False	False	False	False	False	False	False	False	False	21834.123046875	13656.212890625	18769.8515625	37428.0859375	10240.615234375	30864.908203125	25454.759765625	17911.484375	21123.25390625	14911.4912109375	34070.1796875	54652.265625	5555.2	2836	1846.6	7402.5	1082.4	4874.6	11641
O75410	O75410	TACC1	Transforming acidic coiled-coil-containing protein 1	TACC1_HUMAN	0	38.952225	0	0	0	0	0	0	0	1	0	0	0	0	True	True	True	True	True	True	True	True	True	True	True	True	NaN	NaN	NaN	NaN	NaN	NaN	NaN	13836.541015625	NaN	NaN	NaN	NaN	NaN	NaN	NaN	NaN	NaN	NaN	NaN
O75436	O75436	VPS26A	Vacuolar protein sorting-associated protein 26A	VP26A_HUMAN	0	50.742867	13	13	9	12	9	7	14	14	13	15	15	15	False	False	False	False	False	False	False	False	False	False	False	False	66144.8203125	69233.6015625	65489.05078125	98085.3125	75555.3515625	74837.0390625	101415.703125	99533.375	89965.328125	84130.046875	125580.59375	97266.140625	34611.2	38827	29689	32380.1	35789.8	25116.8	52070.9
O75439	O75439	PMPCB	Mitochondrial-processing peptidase subunit beta	MPPB_HUMAN	0	51.059216	0	0	0	0	0	0	1	1	0	0	1	0	True	True	True	True	True	True	True	True	True	True	True	True	NaN	NaN	NaN	NaN	NaN	NaN	3706.796142578125	7643.201171875	NaN	NaN	5506.8525390625	NaN	NaN	NaN	NaN	NaN	NaN	NaN	132.4
O75462	O75462	CRLF1	Cytokine receptor-like factor 1	CRLF1_HUMAN	0	51.328907	11	8	11	8	6	11	9	7	12	7	12	7	False	False	False	False	False	False	False	False	False	False	False	False	58800.16796875	25051.3046875	140811.296875	67291.578125	22848.205078125	48767.109375	69345.5234375	13802.2275390625	137171.3125	78308.2421875	127593.6171875	22792.78125	16126.7	5455	37925.5	14310.1	4639.6	17417.7	16852.1
O75477	O75477	ERLIN1	Erlin-1	ERLN1_HUMAN	0	48.552277	2	2	2	2	0	2	1	1	2	3	2	5	False	False	False	False	False	False	False	False	False	False	False	False	6161.41845703125	13516.9072265625	14519.048828125	14379.5419921875	NaN	18302.181640625	22726.998046875	8195.345703125	30568.103515625	12192.279296875	12117.3115234375	35858.71484375	796.2	1438	839.3	1701.6	NaN	2681.6	1238.9
O75487	O75487	GPC4	Glypican-4	GPC4_HUMAN	0	50.02027	16	16	17	14	14	13	13	4	8	17	10	7	False	False	False	False	False	False	False	False	False	False	False	False	60598.54296875	90018.265625	160862.625	98374.5390625	152844.484375	108726.5234375	43916.9609375	12654.953125	40776.55859375	118065.1953125	24662.458984375	17974.138671875	30654.9	38905.5	77313.7	43653.5	70999.1	40478.3	15813.2
O75489	O75489	NDUFS3	NADH dehydrogenase [ubiquinone] iron-sulfur protein 3, mitochondrial	NDUS3_HUMAN	0	52.81538	3	3	2	3	1	3	4	4	6	3	4	6	False	False	False	False	False	False	False	False	False	False	False	False	43603.19140625	32229.361328125	86936.3671875	41242.91015625	26935.697265625	38413.13671875	59692.63671875	65216.95703125	60961.71875	21564.51171875	37403.3125	102583.75	3732.8	31121.5	40356.5	31059.9	1049.6	4046.8	6741.5
O75493	O75493	CA11	Carbonic anhydrase-related protein 11	CAH11_HUMAN	0.0015214910612400153	33.67072	0	1	0	0	0	0	1	0	1	1	1	0	True	True	True	True	True	True	True	True	True	True	True	True	NaN	7046.888671875	NaN	NaN	NaN	NaN	18158.75390625	NaN	5369.91796875	4354.66162109375	25494.068359375	NaN	NaN	469.8	NaN	NaN	NaN	NaN	1210.6
O75503	O75503	CLN5	Ceroid-lipofuscinosis neuronal protein 5	CLN5_HUMAN	0	47.587845	4	4	4	4	1	4	4	4	4	4	4	4	False	False	False	False	False	False	False	False	False	False	False	False	202597.25	92986.171875	70391.125	166314.078125	63645.1328125	59796.11328125	184455.671875	177771.46875	141687.109375	78949.28125	162159.578125	61840.16015625	33336.3	14244.7	10717.8	28258.4	3347.7	10299.3	31524.9
O75531	O75531	BANF1	Barrier-to-autointegration factor	BAF_HUMAN	0	45.39126	5	5	5	3	3	4	3	4	4	5	4	5	False	False	False	False	False	False	False	False	False	False	False	False	85812.78125	152206.9375	221258.90625	131525	80331.09375	262754.40625	71633.3671875	90769.078125	60357.58203125	394618.40625	67121.1484375	143349.796875	48990.3	83604.1	131758.5	64332	42262.2	167822.2	35258.6
O75533	O75533	SF3B1	Splicing factor 3B subunit 1	SF3B1_HUMAN	0	53.12385	13	9	6	14	4	11	13	18	19	16	15	22	False	False	False	False	False	False	False	False	False	False	False	False	33920.296875	21913.908203125	42363.3984375	48319.6015625	32224.205078125	42693.5625	43138.95703125	56328.578125	88573.03125	65204.89453125	35230.984375	89351.765625	2606.6	1610.1	2845.4	6135.7	1267.1	4489.1	5001.3
O75534	O75534	CSDE1	Cold shock domain-containing protein E1	CSDE1_HUMAN	0	58.064064	11	2	5	8	6	6	6	15	7	6	9	15	False	False	False	False	False	False	False	False	False	False	False	False	13296.84765625	15570.373046875	17681.435546875	18899.49609375	12448.33203125	18329.466796875	20154.26171875	33168.3046875	13041.736328125	10192.8876953125	17334.994140625	46351.8671875	3045.9	279.9	1558	1852.5	1246	2260	1837.5
O75553	O75553	DAB1	Disabled homolog 1	DAB1_HUMAN	0	47.461308	2	0	0	0	1	1	15	16	11	5	16	15	False	False	False	False	False	False	False	False	False	False	False	False	94552	NaN	NaN	NaN	10222139	822469.5	221470.890625	810532.1875	176243.8125	50025.36328125	374678.59375	680046.125	3105.8	NaN	NaN	NaN	42395.1	3411.1	87994.4
O75556	O75556	SCGB2A1	Mammaglobin-B	SG2A1_HUMAN	0	41.80063	3	3	3	3	0	1	2	0	2	0	0	3	False	False	False	False	False	False	False	False	False	False	False	False	104538.40625	92063.7578125	165607.8125	87061.9609375	NaN	30898.775390625	61192.0859375	NaN	20347.1484375	NaN	NaN	38713.57421875	48218.7	52144.3	105691.5	47042.7	NaN	5237.7	20397.4
O75558	O75558	STX11	Syntaxin-11	STX11_HUMAN	0	51.409576	17	17	15	15	15	13	0	0	6	5	0	0	False	False	False	False	False	False	False	False	False	False	False	False	94228.53125	80643.5390625	51788.82421875	100896.75	101288.265625	71490.484375	NaN	NaN	12011.9677734375	9775.142578125	NaN	NaN	48542	59656.6	33835.6	43221.4	62149.3	58596.1	NaN
O75569	O75569	PRKRA	Interferon-inducible double-stranded RNA-dependent protein kinase activator A	PRKRA_HUMAN	0	40.842308	1	0	0	0	0	1	0	1	0	0	0	1	True	True	True	True	True	True	True	True	True	True	True	True	19327.189453125	NaN	NaN	NaN	NaN	18247.205078125	NaN	4503.8486328125	NaN	NaN	NaN	20011.42578125	1380.5	NaN	NaN	NaN	NaN	1303.4	NaN
O75581	O75581	LRP6	Low-density lipoprotein receptor-related protein 6	LRP6_HUMAN	0	54.25976	13	15	8	10	6	1	30	35	11	8	33	31	False	False	False	False	False	False	False	False	False	False	False	False	11977.5595703125	11039.875	23777.849609375	11483.3623046875	15275.5576171875	5753.4208984375	75272.3984375	139970.640625	9978.25	14735.7802734375	226811.421875	82544.3984375	2787.2	3394.5	2170	1407.6	5127.4	57.1	18707.5
O75594	O75594	PGLYRP1	Peptidoglycan recognition protein 1	PGRP1_HUMAN	0	38.69163	0	1	2	1	1	1	2	1	0	1	2	1	False	False	False	False	False	False	False	False	False	False	False	False	NaN	28752.775390625	5298.4423828125	15715.53515625	51107.5859375	23123.115234375	20986.205078125	26278.97265625	NaN	14571.2109375	79064.3125	13829.830078125	NaN	2609.6	6252.1	1426.3	4638.5	2098.6	3050.7
O75602	O75602	SPAG6	Sperm-associated antigen 6	SPAG6_HUMAN	0	51.84644	4	4	1	4	3	2	1	2	4	4	2	3	False	False	False	False	False	False	False	False	False	False	False	False	21418.41796875	16755.7734375	154036.34375	20387.56640625	20205.919921875	14195.4970703125	32531.361328125	6570.76171875	33499.62890625	27977.83203125	8068.69384765625	10185.3056640625	3097.3	1934.4	7639.2	2911	1382.9	1013.3	1613.3
O75608	O75608	LYPLA1	Acyl-protein thioesterase 1	LYPA1_HUMAN	0	47.56362	6	7	4	5	4	4	5	4	5	5	6	5	False	False	False	False	False	False	False	False	False	False	False	False	488891.53125	393992.65625	362885.9375	504874.625	235927.25	547302.8125	860424.8125	443682.71875	627781.6875	579678.625	702119.5625	582096.0625	108288.8	90915.9	69008	118265.9	158657.7	120466.6	188932.5
O75629	O75629	CREG1	Protein CREG1	CREG1_HUMAN	0	45.811825	3	2	3	3	3	3	1	0	4	3	0	5	False	False	False	False	False	False	False	False	False	False	False	False	94094.1796875	29489.17578125	63275.29296875	28661.482421875	65996.4609375	43118.34375	163.2247772216797	NaN	50189.57421875	37280.2265625	NaN	158034.40625	18197.7	15174.7	18712.9	8845.4	17749	14372.8	7.3
O75631	O75631	UPK3A	Uroplakin-3a	UPK3A_HUMAN	0	55.885056	3	3	0	3	3	1	3	3	3	3	3	3	False	False	False	False	False	False	False	False	False	False	False	False	49072.46875	34709.34765625	NaN	158910.96875	114512.6875	23056.990234375	67679.5234375	50088.6171875	60702.25	90878.2265625	45161.7265625	49705.703125	11558.9	8364.4	NaN	33484.4	22307.7	777	13883.4
O75635	O75635	SERPINB7	Serpin B7	SPB7_HUMAN	0	51.448112	11	21	10	12	15	9	18	9	11	11	14	18	False	False	False	False	False	False	False	False	False	False	False	False	49622.98046875	160579.015625	87032.484375	72852.5390625	167426.34375	106386.4921875	195672.609375	49779.99609375	47428.1796875	53638.9609375	172796.765625	211830.34375	9761.5	47534.5	15554.2	14745.9	34414.3	16249.5	51321.6
O75636	O75636	FCN3	Ficolin-3	FCN3_HUMAN	0	51.016308	13	10	16	10	7	12	10	10	10	10	9	11	False	False	False	False	False	False	False	False	False	False	False	False	158647.9375	33938.59375	1797840	115364.6953125	56502.1875	211276.9375	83025.7421875	57702.08203125	36493.3203125	56129.42578125	92674.3515625	86136.671875	51453.2	11069.6	707137.6	35435.1	18347.6	79225.4	28296.6
O75643	O75643	SNRNP200	U5 small nuclear ribonucleoprotein 200 kDa helicase	U520_HUMAN	0	49.809757	32	24	16	29	8	14	38	45	49	43	40	46	False	False	False	False	False	False	False	False	False	False	False	False	21660.85546875	18619.8125	25334.787109375	30553.119140625	17637.958984375	19475.572265625	38532.84765625	55800.41015625	76939.9140625	36847.48828125	37222.62109375	48575.97265625	4052.1	2921.7	1768.4	5660.2	1420.1	2746.7	7376.3
O75663	O75663	TIPRL	TIP41-like protein	TIPRL_HUMAN	0	48.23101	3	2	0	1	0	1	3	3	2	4	5	5	False	False	False	False	False	False	False	False	False	False	False	False	27785.919921875	4668.98095703125	NaN	11404.783203125	NaN	18309.560546875	40171.48828125	53259.78125	27411.02734375	15962.7451171875	25916.466796875	27315.10546875	6412.2	2548.9	NaN	1524.5	NaN	919.4	7157.3
O75674	O75674	TOM1L1	TOM1-like protein 1	TM1L1_HUMAN	0	50.750725	14	13	12	12	11	11	12	13	13	11	12	11	False	False	False	False	False	False	False	False	False	False	False	False	349141.71875	522059.34375	292760.53125	359080.4375	377888.34375	303968.90625	256331.59375	326378.90625	209761.53125	239738.640625	192972.703125	207874.640625	110684.3	155319.5	86849.2	115325.1	115607.9	96744.2	80615.3
O75688	O75688	PPM1B	Protein phosphatase 1B	PPM1B_HUMAN	0	45.146915	1	2	0	1	1	1	3	3	4	2	3	4	False	False	False	False	False	False	False	False	False	False	False	False	15670.591796875	9299.271484375	NaN	15213.0205078125	12383.560546875	8105.64599609375	21476.271484375	36886.5625	27290.984375	16778.232421875	29903.48828125	25346.513671875	416.1	841.1	NaN	404	328.8	215.2	2097.3
O75689	O75689	ADAP1	Arf-GAP with dual PH domain-containing protein 1	ADAP1_HUMAN	0	47.85163	5	6	3	1	0	0	6	9	9	6	5	8	False	False	False	False	False	False	False	False	False	False	False	False	14447.00390625	5844.2060546875	3230.6669921875	5514.55224609375	NaN	NaN	11471.1904296875	30667.56640625	14852.04296875	9270.283203125	16019.5712890625	10550.12890625	2829.8	2254.9	883.2	121.9	NaN	NaN	3258
O75694	O75694	NUP155	Nuclear pore complex protein Nup155	NU155_HUMAN	0	47.82936	0	0	0	0	0	1	1	5	1	1	0	5	False	False	False	False	False	False	False	False	False	False	False	False	NaN	NaN	NaN	NaN	NaN	4332.30615234375	4500.6943359375	7535.4716796875	8884.1572265625	8262.990234375	NaN	13002.9658203125	NaN	NaN	NaN	NaN	NaN	104.5	68.5
O75695	O75695	RP2	Protein XRP2	XRP2_HUMAN	0	56.284004	13	15	12	16	16	15	13	16	13	13	13	13	False	False	False	False	False	False	False	False	False	False	False	False	66321.3203125	102710.1484375	67056	82847.1953125	116249.421875	133285.171875	65821.828125	104948.671875	51160.91015625	58210.90625	61430.6015625	54593.97265625	32589.5	56487.3	30425.6	42982.8	79403.6	82428.8	40943.3
O75718	O75718	CRTAP	Cartilage-associated protein	CRTAP_HUMAN	0	48.60539	9	10	3	8	5	5	14	7	12	14	17	10	False	False	False	False	False	False	False	False	False	False	False	False	38335.26171875	45008.23828125	37002.29296875	37999.50390625	40913.2265625	39016.8515625	136896.09375	32279.2578125	92630.28125	43643.25390625	377664.5625	49389.625	7544.9	9260.9	3642.7	9114.4	13405.5	5033.7	40129.2
O75746	O75746	SLC25A12	Electrogenic aspartate/glutamate antiporter SLC25A12, mitochondrial	S2512_HUMAN	0	42.168667	4	3	2	3	2	2	1	2	1	2	0	2	False	False	False	False	False	False	False	False	False	False	False	False	9777.7451171875	11195.8583984375	6971.58642578125	7114.0517578125	12670.65234375	5167.7421875	14317.3232421875	8636.0078125	9382.5068359375	6190.376953125	NaN	6187.4736328125	816.4	567.6	423.9	631.9	1872.2	434.1	128.3
O75751	O75751	SLC22A3	Solute carrier family 22 member 3	S22A3_HUMAN	0	46.741302	2	2	2	2	3	3	2	2	3	1	3	3	False	False	False	False	False	False	False	False	False	False	False	False	44266.6171875	34073.140625	45474.50390625	24642.498046875	37396.33984375	36358.21875	63125.54296875	59219.6171875	19164.998046875	21090.01953125	102897.28125	80494.2734375	3399.7	2489.7	3962.9	2180.2	6504.8	3242.5	5790.8
O75752	O75752	B3GALNT1	UDP-GalNAc:beta-1,3-N-acetylgalactosaminyltransferase 1	B3GL1_HUMAN	0	45.187748	2	2	1	1	1	1	2	2	0	2	2	2	False	False	False	False	False	False	False	False	False	False	False	False	43878.89453125	20572.041015625	12663.349609375	35268.94921875	14987.3603515625	43779.2578125	24168.685546875	5290.5703125	NaN	26454.630859375	37737.8125	6424.55908203125	3510.5	2258.4	774.9	1519.8	645.8	1886.6	2301.8
O75781	O75781	PALM	Paralemmin-1	PALM_HUMAN	0	50.45431	1	3	1	3	3	4	3	4	3	2	2	4	False	False	False	False	False	False	False	False	False	False	False	False	33497.93359375	32462.63671875	5416.419921875	15918.3046875	14937.38671875	14962.52734375	17771.28125	26349.541015625	14330.6435546875	3571.649169921875	15533.861328125	14447.61328125	1867.5	3872.7	302	1380.5	1795.5	2534.9	2104.9
O75787	O75787	ATP6AP2	Renin receptor	RENR_HUMAN	0	50.164875	16	15	14	10	11	10	11	8	9	12	11	13	False	False	False	False	False	False	False	False	False	False	False	False	310176.75	348960.28125	329296.25	228658.25	255735.125	217285.71875	353291.9375	130504.4609375	92071.28125	152053.484375	418327.1875	152738.75	114460.8	116773.8	100633.6	63521.5	72351.7	59444.2	115277.3
O75795	O75795	UGT2B17	UDP-glucuronosyltransferase 2B17	UDB17_HUMAN	0	44.06142	1	0	0	0	0	0	7	6	0	7	0	7	False	False	False	False	False	False	False	False	False	False	False	False	25536.42578125	NaN	NaN	NaN	NaN	NaN	100964	32249.544921875	NaN	33548.48046875	NaN	63344.61328125	317.7	NaN	NaN	NaN	NaN	NaN	16706.4
O75817	O75817	POP7	Ribonuclease P protein subunit p20	POP7_HUMAN	0.00451552210724365	31.95759	0	0	0	0	0	0	0	0	0	0	0	1	True	True	True	True	True	True	True	True	True	True	True	True	NaN	NaN	NaN	NaN	NaN	NaN	NaN	NaN	NaN	NaN	NaN	19368.75	NaN	NaN	NaN	NaN	NaN	NaN	NaN
O75821	O75821	EIF3G	Eukaryotic translation initiation factor 3 subunit G	EIF3G_HUMAN	0	45.27309	5	2	4	2	3	3	3	5	4	3	3	6	False	False	False	False	False	False	False	False	False	False	False	False	49533.82421875	18382.36328125	54230.05859375	33054.9921875	44735.1875	47936.7109375	28964.787109375	33961.82421875	32666.11328125	15424.7333984375	22477.962890625	77843.1328125	8473.3	1713.3	15914.2	1242.8	7912	5615.3	10512.1
O75822	O75822	EIF3J	Eukaryotic translation initiation factor 3 subunit J	EIF3J_HUMAN	0	39.28769	1	0	0	0	0	0	1	2	1	1	2	6	False	False	False	False	False	False	False	False	False	False	False	False	9116.1533203125	NaN	NaN	NaN	NaN	NaN	13710.4267578125	17008.9921875	8281.4794921875	14344.4931640625	28292.6015625	81067.7890625	47.8	NaN	NaN	NaN	NaN	NaN	956.3
O75828	O75828	CBR3	Carbonyl reductase [NADPH] 3	CBR3_HUMAN	0	49.473564	9	9	4	6	6	6	6	3	5	8	7	12	False	False	False	False	False	False	False	False	False	False	False	False	266041.28125	226523.671875	160455.171875	197916.046875	153351.734375	171496.921875	500305.96875	679452.8125	359918.3125	200682.8125	403752.3125	401898.875	68846	67498.2	41285.3	56145.3	44333	50767	156436.7
O75830	O75830	SERPINI2	Serpin I2	SPI2_HUMAN	0	49.379208	0	0	0	0	0	0	17	17	7	15	17	17	False	False	False	False	False	False	False	False	False	False	False	False	NaN	NaN	NaN	NaN	NaN	NaN	448104.34375	152931.40625	26312.322265625	66632.625	240235.546875	262132.21875	NaN	NaN	NaN	NaN	NaN	NaN	178252.3
O75832	O75832	PSMD10	26S proteasome non-ATPase regulatory subunit 10	PSD10_HUMAN	0	55.633698	14	15	7	10	5	9	14	14	15	16	17	13	False	False	False	False	False	False	False	False	False	False	False	False	22209.603515625	11084.478515625	7048.458984375	19680.08984375	7682.20751953125	19235.416015625	26880.744140625	27302.615234375	24893.82421875	24281.150390625	33743.26171875	24816.1875	30562.6	16523.4	4043.3	14554.8	3303.5	13174.9	27071.4
O75841	O75841	UPK1B	Uroplakin-1b	UPK1B_HUMAN	0	48.826653	3	3	3	3	3	3	3	2	3	3	3	2	False	False	False	False	False	False	False	False	False	False	False	False	331500.8125	360765.40625	257738.453125	519785.46875	814867.3125	612558.125	218334.25	69385.9453125	112897.171875	162451.609375	276282.59375	107638.0546875	123304.7	137097.3	96651.9	210726	294785	228861	81373.1
O75843	O75843	AP1G2	AP-1 complex subunit gamma-like 2	AP1G2_HUMAN	0	48.2455	2	2	1	2	1	0	6	6	4	3	5	5	False	False	False	False	False	False	False	False	False	False	False	False	8736.326171875	1252.2708740234375	2987.916259765625	13814.716796875	12932.1728515625	NaN	23892.2421875	44341.13671875	11779.9814453125	10593.833984375	21207.005859375	25090.5	333.7	184.3	15.2	651.9	263	NaN	2543.1
O75844	O75844	ZMPSTE24	CAAX prenyl protease 1 homolog	FACE1_HUMAN	0	41.257343	0	1	0	0	1	1	0	0	0	0	0	1	True	True	True	True	True	True	True	True	True	True	True	True	NaN	5864.373046875	NaN	NaN	3464.455810546875	5153.64306640625	NaN	NaN	NaN	NaN	NaN	22483.611328125	NaN	255	NaN	NaN	150.6	224.1	NaN
O75874	O75874	IDH1	Isocitrate dehydrogenase [NADP] cytoplasmic	IDHC_HUMAN	0	53.64341	22	27	21	24	22	19	27	30	29	25	30	28	False	False	False	False	False	False	False	False	False	False	False	False	202232.390625	250802.28125	170949.15625	183804.046875	160467.34375	168657.1875	578722.4375	917210.125	340504.65625	254279.34375	655208.5	568724.5625	74851.5	113892.4	85418.3	93075	54944.2	56850.9	246971.6
O75882	O75882	ATRN	Attractin	ATRN_HUMAN	0	56.35229	45	40	47	33	34	30	43	37	40	39	40	41	False	False	False	False	False	False	False	False	False	False	False	False	531519.5	313569.21875	942280.9375	561758.6875	456536.75	296474.75	963439.6875	768013	287644.21875	408260.75	606357.75	720213.5	86729.1	46221.9	139320.5	76529.4	63301.3	33985.2	141168
O75884	O75884	RBBP9	Serine hydrolase RBBP9	RBBP9_HUMAN	0	45.72216	6	5	3	4	1	3	6	6	6	5	6	6	False	False	False	False	False	False	False	False	False	False	False	False	55886.1328125	52297.0078125	158375.328125	35578.6953125	121459.1640625	40137.73046875	167083.484375	112809.828125	78383.6796875	57136.16015625	115343.8046875	57294.71484375	21541.4	15803.5	43282.6	11311.6	9474.9	10501.9	55842.1
O75886	O75886	STAM2	Signal transducing adapter molecule 2	STAM2_HUMAN	0	57.92022	8	7	8	9	8	7	9	11	11	10	7	10	False	False	False	False	False	False	False	False	False	False	False	False	52892.99609375	84326.1171875	32565.513671875	42705.96484375	77736.15625	46842	52132.33984375	86276.8515625	163439.65625	70485.0390625	43549.7734375	69551.6796875	11346.7	16260.6	11249.2	9494.5	16247.2	11531.7	10905.8
O75888	O75888	TNFSF13	Tumor necrosis factor ligand superfamily member 13	TNF13_HUMAN	0	44.552887	4	6	4	4	4	5	3	2	5	4	3	4	False	False	False	False	False	False	False	False	False	False	False	False	50639.22265625	65375.06640625	59274.2578125	52118.9921875	34111.02734375	37277.71875	45247.1015625	13552.4892578125	80291.0546875	65985.984375	30694.01953125	12159.763671875	18030.7	27556.6	12743.7	14099.4	7819.7	12233.3	14331.4
O75891	O75891	ALDH1L1	Cytosolic 10-formyltetrahydrofolate dehydrogenase	AL1L1_HUMAN	0	56.23843	14	17	13	16	6	7	47	49	25	21	44	39	False	False	False	False	False	False	False	False	False	False	False	False	72949.859375	108563.7578125	130788.6484375	70403.4296875	74123.234375	53718.8828125	498023.1875	1558559.5	119700.2734375	81458.6953125	557517.25	421975.53125	8355.1	11377.4	12087	10969.3	5667.2	8757.7	63898.3
O75900	O75900	MMP23B	Matrix metalloproteinase-23	MMP23_HUMAN	0	55.06529	4	4	3	5	4	2	11	9	11	10	11	9	False	False	False	False	False	False	False	False	False	False	False	False	17414.982421875	19680.33203125	15008.349609375	24062.49609375	21376.52734375	14056.091796875	513424.78125	88658.71875	275889.78125	223528.9375	531182.4375	152110.484375	4156.1	4364.4	3147.6	6844.4	4875.2	1596.9	157229.7
O75915	O75915	ARL6IP5	PRA1 family protein 3	PRAF3_HUMAN	0	44.85974	4	4	4	4	4	3	2	2	3	4	2	3	False	False	False	False	False	False	False	False	False	False	False	False	40505.32421875	59314.5703125	37086.90234375	44551.00390625	43963.0625	47859.87109375	14689.55078125	16261.03515625	46601.58984375	44941.03125	11101.8974609375	37234.8359375	15406.1	52583.6	14913.9	17454.6	17789.1	17700.3	4697.9
O75935	O75935	DCTN3	Dynactin subunit 3	DCTN3_HUMAN	0	48.146008	5	4	3	4	1	5	4	3	5	5	5	5	False	False	False	False	False	False	False	False	False	False	False	False	36719.65234375	26556.06640625	37409.90625	26653.283203125	13495.0888671875	51046.91015625	48617.44140625	41140.61328125	34775.66796875	28474.640625	60162.70703125	57916.25390625	13518.3	7839	8553.9	7464.3	1633.9	16434.5	13412.6
O75936	O75936	BBOX1	Gamma-butyrobetaine dioxygenase	BODG_HUMAN	0	52.709614	5	4	0	4	1	2	0	0	2	4	2	4	False	False	False	False	False	False	False	False	False	False	False	False	16976.16015625	8187.421875	NaN	11064.3447265625	6119.4736328125	11047.857421875	NaN	NaN	4827.0126953125	8004.6650390625	5381.51904296875	33212.7890625	3123.2	1626.5	NaN	1701.6	150.2	420.4	NaN
O75947	O75947	ATP5PD	ATP synthase subunit d, mitochondrial	ATP5H_HUMAN	0	44.363613	1	1	1	0	0	0	0	1	0	0	0	3	False	False	False	False	False	False	False	False	False	False	False	False	11943.4443359375	4078.657470703125	26198.7578125	NaN	NaN	NaN	NaN	9955.2294921875	NaN	NaN	NaN	103658.6953125	771	489.3	3143.1	NaN	NaN	NaN	NaN
O75954	O75954	TSPAN9	Tetraspanin-9	TSN9_HUMAN	0	47.887093	5	4	4	4	2	4	4	5	4	2	3	2	False	False	False	False	False	False	False	False	False	False	False	False	70224.9765625	106287.3671875	74861.375	90052.4765625	54925.47265625	23752.240234375	89211.921875	84086.7265625	49931.13671875	45106.609375	62498.83203125	53813.71875	22768.3	25728.9	25689.1	25549.5	14939.3	13593.8	26554.1
O75955	O75955	FLOT1	Flotillin-1	FLOT1_HUMAN	0	50.152958	37	36	26	23	26	26	25	25	31	33	26	28	False	False	False	False	False	False	False	False	False	False	False	False	244710.265625	332957.3125	196752.21875	289340.53125	350975.46875	344573.28125	182768.375	235895.171875	286899.5	264344.125	170256.625	143383.8125	101807	142425.5	70379.8	104358.2	156607.8	196150.4	85299.3
O75964	O75964	ATP5MG	ATP synthase subunit g, mitochondrial	ATP5L_HUMAN	0	35.815823	1	1	0	1	0	0	1	1	2	1	1	2	False	False	False	False	False	False	False	False	False	False	False	False	21719.232421875	24183.583984375	NaN	30429.412109375	NaN	NaN	45930.32421875	10181.2646484375	43636.53125	26314.625	21694.982421875	136420.234375	4385.8	3340.2	NaN	4202.8	NaN	NaN	9274.7
O75970	O75970	MPDZ	Multiple PDZ domain protein	MPDZ_HUMAN	0	46.417343	2	4	1	5	3	5	6	9	3	5	6	4	False	False	False	False	False	False	False	False	False	False	False	False	58707.53125	19477.6953125	15919.619140625	18716.048828125	38632.90234375	47690.62109375	24126.166015625	46392.15234375	15951.318359375	13209.4638671875	23501.216796875	18777.6953125	1229.8	592.4	16.1	647	1006.3	1300.7	842.9
O75976	O75976	CPD	Carboxypeptidase D	CBPD_HUMAN	0	52.887108	52	54	50	50	45	46	41	47	41	43	40	46	False	False	False	False	False	False	False	False	False	False	False	False	485968.03125	733415.625	637584.4375	576073.9375	611748.5625	715877.125	187705.703125	234858.015625	170613.5	206757.609375	213062.234375	159746.5	183253.6	160148.9	259997.8	156366.6	138655.9	130834.3	22368
O76003	O76003	GLRX3	Glutaredoxin-3	GLRX3_HUMAN	0	48.05972	8	9	2	6	3	3	9	8	8	9	9	10	False	False	False	False	False	False	False	False	False	False	False	False	51162.54296875	43871.91796875	37042.37890625	48505.41015625	25652.6484375	48363.2109375	82637.5546875	90074.7109375	76915.65625	58605.8125	92054.9609375	147878.4375	12570.4	10115.5	3520.3	8100.3	2430.2	8078.3	20364
O76011	O76011	KRT34	Keratin, type I cuticular Ha4	KRT34_HUMAN	0.00038483740619588223	35.30106	0	0	0	0	1	0	0	0	0	0	0	1	True	True	True	True	True	True	True	True	True	True	True	True	NaN	NaN	NaN	NaN	11173.2861328125	NaN	NaN	NaN	NaN	NaN	NaN	64124.859375	NaN	NaN	NaN	NaN	429.7	NaN	NaN
O76021	O76021	RSL1D1	Ribosomal L1 domain-containing protein 1	RL1D1_HUMAN	0	40.215187	1	1	1	1	1	0	1	2	2	2	1	1	False	False	False	False	False	False	False	False	False	False	False	False	15907.4921875	40958.0703125	27031.125	17799.947265625	20379.443359375	NaN	39844.00390625	57662.08203125	23353.2734375	14035.3984375	30472.958984375	39063.5234375	752.9	1175.3	1279.4	842.5	964.6	NaN	1885.9
O76027	O76027	ANXA9	Annexin A9	ANXA9_HUMAN	0	55.00774	13	14	0	13	7	10	4	6	8	16	3	17	False	False	False	False	False	False	False	False	False	False	False	False	51827.42578125	35197.13671875	NaN	52922.57421875	32578.216796875	36685.6171875	18643.7421875	15980.947265625	23808.611328125	127197.25	19301.232421875	133505.015625	44254.4	26994.7	NaN	30647	10447.2	15036.9	3107.5
O76041	O76041	NEBL	Nebulette	NEBL_HUMAN	0	50.423782	7	7	4	5	4	4	1	0	2	3	1	3	False	False	False	False	False	False	False	False	False	False	False	False	11948.4599609375	13130.609375	5861.37646484375	14148.6064453125	11780.4345703125	9522.6328125	1885.2012939453125	NaN	1855.208251953125	2755.930908203125	22234.69921875	4844.28466796875	1588.2	2024.3	494.6	1324.7	1201.2	1000.6	33.2
O76054	O76054	SEC14L2	SEC14-like protein 2	S14L2_HUMAN	0	40.54122	2	3	0	1	0	1	3	3	2	2	3	3	False	False	False	False	False	False	False	False	False	False	False	False	6594.2744140625	8016.58642578125	NaN	4499.0087890625	NaN	4817.9072265625	13547.541015625	15744.642578125	5579.685546875	7280.7060546875	11242.1474609375	11314.453125	782.6	1092.1	NaN	324.2	NaN	347.2	2952.2
O76061	O76061	STC2	Stanniocalcin-2	STC2_HUMAN	0	47.22119	7	6	8	5	5	4	4	2	3	5	4	2	False	False	False	False	False	False	False	False	False	False	False	False	211601.71875	128454.4140625	490565.84375	223601	164026.296875	109882.546875	18270.48046875	959.709228515625	17644.53125	34758.73046875	18251.939453125	4099.62060546875	106070.6	59784.5	238695.3	81508.4	65412.8	40507.9	6485
O76082	O76082	SLC22A5	Organic cation/carnitine transporter 2	OCTN2_HUMAN	0	49.960495	3	5	2	2	4	2	9	11	6	4	11	10	False	False	False	False	False	False	False	False	False	False	False	False	13455.177734375	17111.44921875	15113.701171875	10458.662109375	34868.453125	9965.05859375	195308.28125	244570.65625	29130.9140625	18605.087890625	231397.25	115089.34375	2158.6	3312.8	1771.9	1472.7	4412.1	1428.6	70404.8
O76083	O76083	PDE9A	High affinity cGMP-specific 3',5'-cyclic phosphodiesterase 9A	PDE9A_HUMAN	0	50.164455	2	5	2	5	1	3	7	8	8	6	4	6	False	False	False	False	False	False	False	False	False	False	False	False	59715.36328125	26288.603515625	66369.9921875	32903.046875	21915.861328125	35729.890625	45482.21484375	56548.984375	73815.1328125	68542.953125	47600.19140625	68189.5703125	4517	2475.1	7928.5	4617.2	127.4	16232.6	7813.9
O76094	O76094	SRP72	Signal recognition particle subunit SRP72	SRP72_HUMAN	0	46.13642	6	5	2	4	2	3	4	6	6	5	2	7	False	False	False	False	False	False	False	False	False	False	False	False	18523.48828125	7224.5986328125	8122.39208984375	7817.71240234375	4860.783203125	6266.29931640625	7939.6279296875	13563.0478515625	11454.6796875	8888.703125	6296.8857421875	19126.087890625	3303.6	1086.7	345.9	1224.1	141.5	499.7	1412.9
O94760	O94760	DDAH1	N(G),N(G)-dimethylarginine dimethylaminohydrolase 1	DDAH1_HUMAN	0	52.94622	15	17	6	16	12	12	18	21	16	19	17	20	False	False	False	False	False	False	False	False	False	False	False	False	67443.6953125	91076.5390625	57429.42578125	67856.9921875	107570.859375	90030.2890625	173152.15625	205227.921875	99718.7265625	94089.5	124460.796875	135135.84375	23469.7	33888.6	10791.1	27659.4	35741.4	30181.3	74647
O94766	O94766	B3GAT3	Galactosylgalactosylxylosylprotein 3-beta-glucuronosyltransferase 3	B3GA3_HUMAN	0	50.579216	9	11	6	5	7	7	8	7	7	10	9	8	False	False	False	False	False	False	False	False	False	False	False	False	86117.0078125	75187.5078125	96591.28125	65700.40625	76393.109375	60112.60546875	112464.3203125	48841.78125	74948.5078125	63812.9140625	145163.203125	55501.9453125	33104.5	36202.6	17145.4	35617.5	30905.9	23157.5	39373.8
O94769	O94769	ECM2	Extracellular matrix protein 2	ECM2_HUMAN	0	50.546818	5	4	1	5	0	1	8	10	10	8	10	8	False	False	False	False	False	False	False	False	False	False	False	False	11243.626953125	13270.603515625	12176.650390625	11359.3583984375	NaN	28516.916015625	55719.76953125	69863.9921875	52649.65234375	36794.40625	46515.46484375	36991.96484375	1423.9	1176.7	446.5	998	NaN	159	9651.7
O94776	O94776	MTA2	Metastasis-associated protein MTA2	MTA2_HUMAN	0	48.06171	4	3	1	2	0	0	2	4	5	2	3	5	False	False	False	False	False	False	False	False	False	False	False	False	12483.9990234375	18173.556640625	8416.5849609375	14896.4521484375	NaN	NaN	14631.7255859375	18109.453125	34230.80078125	27630.5	12221.4599609375	41909.90234375	1220.5	993.1	145.2	419.7	NaN	NaN	605
O94788	O94788	ALDH1A2	Retinal dehydrogenase 2	AL1A2_HUMAN	0	48.99379	12	5	11	7	3	9	7	11	7	6	13	5	False	False	False	False	False	False	False	False	False	False	False	False	150971.9375	98374.3671875	190245.015625	78274.171875	93375.6484375	130042.1875	119598.578125	210086.828125	54598.3125	70062.640625	210190.328125	127539.0625	37395.5	19637.3	39964.4	19786.6	16890.5	28567.9	24282.4
O94804	O94804	STK10	Serine/threonine-protein kinase 10	STK10_HUMAN	0	51.36598	5	8	2	5	5	7	9	9	8	8	7	8	False	False	False	False	False	False	False	False	False	False	False	False	15026.0712890625	21235.12890625	7177.63916015625	14329.28515625	21824.27734375	16849.626953125	13511.45703125	19103.259765625	13705.46484375	14905.0888671875	16422.767578125	20252.30078125	3181.1	3724.7	87.2	1544.9	1624.4	2565.7	4263.4
O94813	O94813	SLIT2	Slit homolog 2 protein	SLIT2_HUMAN	0	51.795406	29	33	19	31	22	23	31	31	34	39	29	27	False	False	False	False	False	False	False	False	False	False	False	False	67159.0859375	65204.4921875	55619.41796875	84323.1171875	67273.359375	72446.8046875	82057.6171875	73214.5390625	103191.6796875	410680.375	80794.703125	63897.12890625	16617.1	15846.7	10070	39475.5	19046.6	11582.8	19814.6
O94819	O94819	KBTBD11	Kelch repeat and BTB domain-containing protein 11	KBTBB_HUMAN	0	46.213726	1	1	1	1	1	0	7	7	5	1	7	6	False	False	False	False	False	False	False	False	False	False	False	False	179638.71875	224114.40625	448518.6875	69056.875	59321.00390625	NaN	87837.1796875	103966.28125	71670.8515625	12508.2607421875	112727.09375	60963.51171875	7790.9	3137	19452.1	2995	2572.7	NaN	12555.3
O94826	O94826	TOMM70	Mitochondrial import receptor subunit TOM70	TOM70_HUMAN	0	51.203823	3	4	1	4	2	4	5	3	6	1	5	7	False	False	False	False	False	False	False	False	False	False	False	False	9591.169921875	7466.4169921875	13854.302734375	12720.482421875	6366.705078125	8820.439453125	11631.5419921875	9714.2900390625	14149.203125	11592.3271484375	9996.568359375	20296.34765625	680.6	1064.4	1124.4	1379.7	908.8	1149	927
O94829	O94829	IPO13	Importin-13	IPO13_HUMAN	0.0005742725880551302	34.73527	1	0	0	0	0	1	0	1	0	1	0	1	True	True	True	True	True	True	True	True	True	True	True	True	11699.619140625	NaN	NaN	NaN	NaN	7534.93505859375	NaN	23234.544921875	NaN	610.7412109375	NaN	8518.5107421875	265.9	NaN	NaN	NaN	NaN	171.2	NaN
O94832	O94832	MYO1D	Unconventional myosin-Id	MYO1D_HUMAN	0	57.832253	65	70	49	60	54	61	71	79	73	67	74	75	False	False	False	False	False	False	False	False	False	False	False	False	197255.421875	264445.5	187499.09375	255791.8125	287761.5	293156.40625	484368.96875	988298.9375	318916.0625	271918.71875	499205.0625	653457.0625	72471.7	97446.7	62658.7	95615	103242.3	105269.8	176966.7
O94855	O94855	SEC24D	Protein transport protein Sec24D	SC24D_HUMAN	0	44.68325	4	1	2	3	0	1	7	7	7	4	7	7	False	False	False	False	False	False	False	False	False	False	False	False	29512.43359375	27096.564453125	52793.3359375	29282.033203125	NaN	40940.23828125	66184.7265625	65969.4609375	33964.66015625	32469.861328125	52100.01171875	35925.5703125	1739.8	399.9	1716.1	1078.9	NaN	875.3	6728.3
O94874	O94874	UFL1	E3 UFM1-protein ligase 1	UFL1_HUMAN	0	52.38977	13	10	3	11	3	7	15	15	16	13	9	16	False	False	False	False	False	False	False	False	False	False	False	False	36413.0625	22707.919921875	29008.533203125	49109.359375	21144.5234375	40283.15625	41203.48046875	44753.0078125	39532.734375	30837.96484375	24594.201171875	70770.6796875	6097.2	3616.6	1956.9	16245	1143.6	5562.4	7477.6
O94886	O94886	TMEM63A	CSC1-like protein 1	CSCL1_HUMAN	0	50.55841	5	6	5	5	5	2	4	5	4	4	3	6	False	False	False	False	False	False	False	False	False	False	False	False	49735.7421875	67866.890625	62466.9609375	68492.859375	68526.5625	55719.55078125	44168.0625	37932.0703125	23850.06640625	25083.5546875	23246.109375	25891.984375	5812.2	10310.3	38254.2	7822.6	8360.4	3913	5095.7
O94889	O94889	KLHL18	Kelch-like protein 18	KLH18_HUMAN	0	40.397976	0	0	1	0	0	0	0	0	0	2	1	2	False	False	False	False	False	False	False	False	False	False	False	False	NaN	NaN	5216494	NaN	NaN	NaN	NaN	NaN	NaN	4257.53564453125	1877.8924560546875	274409.25	NaN	NaN	322.4	NaN	NaN	NaN	NaN
O94901	O94901	SUN1	SUN domain-containing protein 1	SUN1_HUMAN	0	39.356915	0	0	0	0	0	0	0	0	0	0	0	2	False	False	False	False	False	False	False	False	False	False	False	False	NaN	NaN	NaN	NaN	NaN	NaN	NaN	NaN	NaN	NaN	NaN	25085.412109375	NaN	NaN	NaN	NaN	NaN	NaN	NaN
O94903	O94903	PLPBP	Pyridoxal phosphate homeostasis protein	PLPHP_HUMAN	0	49.761093	3	6	3	6	2	3	6	8	7	6	7	7	False	False	False	False	False	False	False	False	False	False	False	False	29300.873046875	28905.1328125	30750.431640625	20409.365234375	24604.70703125	17352.56640625	54609.65234375	71614.0625	37145.515625	19489.787109375	59008.18359375	50849.2265625	7120	8318.1	13104.7	6726.1	3510.7	1913.1	14299.7
O94905	O94905	ERLIN2	Erlin-2	ERLN2_HUMAN	0	41.476818	1	2	1	1	0	1	1	3	2	1	1	3	False	False	False	False	False	False	False	False	False	False	False	False	9759.9970703125	16807.798828125	13270.0615234375	19463.435546875	NaN	49254.1640625	22618.453125	20535.666015625	45405.50390625	22207.115234375	13711.68359375	57572.25	468.1	1609.8	781.7	933.4	NaN	2362.2	1084.7
O94906	O94906	PRPF6	Pre-mRNA-processing factor 6	PRP6_HUMAN	0	46.83132	2	1	1	0	0	0	1	2	2	3	2	3	False	False	False	False	False	False	False	False	False	False	False	False	5931.7392578125	12388.228515625	6410.783203125	NaN	NaN	NaN	16866.8046875	19290.953125	21815.453125	9239.8134765625	15291.4833984375	24559.439453125	205.5	240.5	124.5	NaN	NaN	NaN	386.9
O94907	O94907	DKK1	Dickkopf-related protein 1	DKK1_HUMAN	0	46.49147	3	1	2	2	1	1	2	2	3	2	3	0	False	False	False	False	False	False	False	False	False	False	False	False	57142.39453125	15670.166015625	88468.1796875	38162.60546875	53397.4375	11644.8291015625	28082.556640625	11314.2109375	54516.171875	66128.2578125	67656.3515625	NaN	11836.3	1697.1	14839.5	6284.2	5530.6	1206.1	6998.2
O94915	O94915	FRYL	Protein furry homolog-like	FRYL_HUMAN	0	54.71559	9	6	4	11	5	7	8	14	9	10	7	10	False	False	False	False	False	False	False	False	False	False	False	False	24098.708984375	17683.40234375	24216.921875	21993.4921875	27150.521484375	37546.0078125	19513.181640625	38390.11328125	16031.1962890625	21394.58203125	10752.5283203125	21559.59765625	933.9	571.6	591.3	1428.5	874.8	2845.8	790.3
O94919	O94919	ENDOD1	Endonuclease domain-containing 1 protein	ENDD1_HUMAN	0	49.16268	5	7	3	6	4	4	4	4	9	7	4	6	False	False	False	False	False	False	False	False	False	False	False	False	32460.70703125	33890.10546875	11819.3564453125	37914.11328125	34995.67578125	35371.91015625	20250.97265625	23512.283203125	98549.3359375	59360.03125	12866.431640625	83403.796875	6479.8	6138.3	950.6	6845.7	5199.7	5686	2900.3
O94923	O94923	GLCE	D-glucuronyl C5-epimerase	GLCE_HUMAN	0	50.550896	8	9	6	8	2	3	9	9	7	7	9	8	False	False	False	False	False	False	False	False	False	False	False	False	46317.01953125	30058.888671875	40811.0546875	39697.0390625	34203.13671875	43700.2109375	57734.05078125	61959.578125	31614.427734375	51651.39453125	42874.94140625	42149.69921875	7131.1	5954	6303.5	7017.3	2524.1	6921.6	12263.7
O94955	O94955	RHOBTB3	Rho-related BTB domain-containing protein 3	RHBT3_HUMAN	0	47.556507	7	7	5	6	7	4	0	0	1	4	0	1	False	False	False	False	False	False	False	False	False	False	False	False	48208.98046875	22620.798828125	32193.1796875	38500.3515625	84758.7734375	32212.572265625	NaN	NaN	108313.890625	8633.966796875	NaN	6186.52978515625	7994	5804.7	4456.1	5924.2	16189.4	4149.7	NaN
O94956	O94956	SLCO2B1	Solute carrier organic anion transporter family member 2B1	SO2B1_HUMAN	0	45.75199	0	0	0	0	0	0	5	5	4	0	5	4	False	False	False	False	False	False	False	False	False	False	False	False	NaN	NaN	NaN	NaN	NaN	NaN	33087.81640625	40836.3359375	5240.2236328125	NaN	48440.19140625	40194.6328125	NaN	NaN	NaN	NaN	NaN	NaN	5596.4
O94966	O94966	USP19	Ubiquitin carboxyl-terminal hydrolase 19	UBP19_HUMAN	0	36.734123	1	1	1	1	1	1	1	1	1	0	1	1	True	True	True	True	True	True	True	True	True	True	True	True	544264.8125	655953.9375	920761.3125	146004.34375	309389.1875	160070.609375	210876.96875	279709.8125	193526.328125	NaN	158243.375	109087.40625	8504.1	10249.3	14386.9	2281.3	4834.2	2501.1	3295
O94973	O94973	AP2A2	AP-2 complex subunit alpha-2	AP2A2_HUMAN	0	52.36579	35	40	28	38	32	27	33	42	41	36	39	38	False	False	False	False	False	False	False	False	False	False	False	False	227681.28125	199534.828125	168768.78125	215057.71875	221202.828125	216716.75	290438.90625	537160.4375	231903.515625	221826.65625	261619.578125	236204	58282	54468	41393.4	60410.1	57144.8	95418.6	66877.4
O94979	O94979	SEC31A	Protein transport protein Sec31A	SC31A_HUMAN	0	50.84354	30	27	14	26	15	21	30	31	30	30	30	33	False	False	False	False	False	False	False	False	False	False	False	False	132674.40625	88762.90625	98667.28125	128807.1328125	69484.625	123703.6328125	188722.296875	266983.5625	178144.40625	169019.625	203741.390625	208794.234375	23888.7	16564.1	13177.3	23175.6	10260.8	18591.8	35753.2
O94985	O94985	CLSTN1	Calsyntenin-1	CSTN1_HUMAN	0	46.41312	3	5	5	4	2	2	6	0	6	6	5	0	False	False	False	False	False	False	False	False	False	False	False	False	22015.669921875	16486.947265625	34650.546875	26255.666015625	29262.541015625	28437.71875	40002.4296875	NaN	15193.3623046875	15615.3662109375	25153.0546875	NaN	1844.9	1688.5	6148.3	2223.9	1496.9	904.1	6936.6
O94991	O94991	SLITRK5	SLIT and NTRK-like protein 5	SLIK5_HUMAN	0	53.065845	2	5	2	5	3	3	1	1	3	4	1	2	False	False	False	False	False	False	False	False	False	False	False	False	21250.15234375	30863.916015625	21364.916015625	25179.556640625	24260.802734375	24344.3046875	46557.875	20202.8125	11835.4912109375	27390.197265625	53202.17578125	12842.7109375	819.4	2600.9	990.2	2380.4	1712.9	1568.2	475.9
O95025	O95025	SEMA3D	Semaphorin-3D	SEM3D_HUMAN	0	44.760975	0	1	1	0	0	0	4	5	1	5	0	2	False	False	False	False	False	False	False	False	False	False	False	False	NaN	3287.20947265625	167.07566833496094	NaN	NaN	NaN	11240.6435546875	16440.787109375	1608.47900390625	13198.787109375	NaN	5898.4990234375	NaN	42.4	8.1	NaN	NaN	NaN	1700.4
O95049	O95049	TJP3	Tight junction protein ZO-3	ZO3_HUMAN	0	56.407703	6	8	6	4	6	8	11	12	9	8	8	11	False	False	False	False	False	False	False	False	False	False	False	False	22463.765625	28057.2421875	12811.9052734375	16416.888671875	33425.63671875	24367.935546875	30240.08203125	54662.23046875	38870.828125	22885.73046875	27303.701171875	33420.70703125	2074.5	4018.7	2743.2	1124	4263	3892.5	6090.9
O95084	O95084	PRSS23	Serine protease 23	PRS23_HUMAN	0	49.37922	13	12	10	10	10	9	11	7	12	12	12	10	False	False	False	False	False	False	False	False	False	False	False	False	241537.796875	254488.125	266465.90625	232343.234375	188666.78125	206987.765625	331631.09375	145279.875	400229.25	281733.78125	641887.125	232289.390625	84022.5	101278.3	72559.3	66551.3	52770.3	58706.8	88990.3
O95147	O95147	DUSP14	Dual specificity protein phosphatase 14	DUS14_HUMAN	0	38.933628	0	2	1	1	1	1	1	1	2	2	1	3	False	False	False	False	False	False	False	False	False	False	False	False	NaN	45545.87109375	69374.125	39348.265625	30603.818359375	28753.609375	54581.6640625	24525.42578125	79905.25	70069.609375	22199.521484375	99986.3515625	NaN	4801.3	6691.8	3795.5	2952	2773.5	5264.9
O95163	O95163	ELP1	Elongator complex protein 1	ELP1_HUMAN	0	55.055958	20	12	15	17	9	12	15	21	19	19	15	20	False	False	False	False	False	False	False	False	False	False	False	False	28480.091796875	17966.724609375	42899.2421875	30484.990234375	26400.35546875	31397.603515625	25986.7265625	65960.6328125	33145.2578125	32683.017578125	28162.21875	36295.25390625	5143.2	2591.6	5554.7	4978.5	2157.3	3289.1	5160.3
O95164	O95164	UBL3	Ubiquitin-like protein 3	UBL3_HUMAN	0	50.527203	11	11	11	11	11	10	10	11	10	11	11	11	False	False	False	False	False	False	False	False	False	False	False	False	202594.609375	294890.65625	149826.4375	161023.296875	262283	204955.53125	75011.515625	83124.234375	106032.875	100660.6640625	83803.09375	89322.6484375	180996.6	260469	140122.7	154840.5	242769.2	180373.3	71948.1
O95168	O95168	NDUFB4	NADH dehydrogenase [ubiquinone] 1 beta subcomplex subunit 4	NDUB4_HUMAN	0	48.372665	0	0	0	0	0	0	0	0	0	0	0	3	False	False	False	False	False	False	False	False	False	False	False	False	NaN	NaN	NaN	NaN	NaN	NaN	NaN	NaN	NaN	NaN	NaN	35374.51171875	NaN	NaN	NaN	NaN	NaN	NaN	NaN
O95171	O95171	SCEL	Sciellin	SCEL_HUMAN	0	53.089447	26	31	24	26	26	28	22	16	27	24	18	30	False	False	False	False	False	False	False	False	False	False	False	False	94219.9375	230039.765625	169693.453125	96577.359375	123523.484375	230774.1875	86037.0234375	40660.58984375	123530.4609375	134176.984375	47075.3984375	90973.734375	20025.2	54342.8	37178.3	19859.7	28207.2	53735.7	16271.4
O95183	O95183	VAMP5	Vesicle-associated membrane protein 5	VAMP5_HUMAN	0	47.004765	0	0	0	1	0	1	3	3	1	2	3	2	False	False	False	False	False	False	False	False	False	False	False	False	NaN	NaN	NaN	8233.4755859375	NaN	14424.3935546875	139894.859375	207156.96875	52340.171875	40384.86328125	148926.453125	149452.453125	NaN	NaN	NaN	1248.6	NaN	2187.4	24558.9
O95197	O95197	RTN3	Reticulon-3	RTN3_HUMAN	0	45.28912	4	4	3	4	4	4	4	4	5	5	4	6	False	False	False	False	False	False	False	False	False	False	False	False	51318.08203125	45143.50390625	108960.84375	61886.69921875	34911.3046875	53770.9375	58662.86328125	49411.5	117448.9765625	115229.328125	39965.70703125	75428.9609375	2987.8	2755.3	5680.6	3123.9	2134.3	895	10556.8
O95206	O95206	PCDH8	Protocadherin-8	PCDH8_HUMAN	0	51.041584	0	0	0	0	0	0	0	0	0	0	2	0	False	False	False	False	False	False	False	False	False	False	False	False	NaN	NaN	NaN	NaN	NaN	NaN	NaN	NaN	NaN	NaN	29311.619140625	NaN	NaN	NaN	NaN	NaN	NaN	NaN	NaN
O95208	O95208	EPN2	Epsin-2	EPN2_HUMAN	0	49.79937	9	9	5	6	5	8	5	4	7	6	5	4	False	False	False	False	False	False	False	False	False	False	False	False	30048.6015625	42137.95703125	20095.416015625	22489.53125	42521.375	26580.28515625	9034.62890625	9343.544921875	18355.796875	19697.5078125	3723.309814453125	8249.2314453125	8986.1	10010.2	3791.1	4884.9	5245	6341.9	2177
O95210	O95210	STBD1	Starch-binding domain-containing protein 1	STBD1_HUMAN	0	40.993267	2	0	0	0	1	0	3	3	2	3	2	2	False	False	False	False	False	False	False	False	False	False	False	False	63961.0859375	NaN	NaN	NaN	71228.9140625	NaN	156874.78125	84343.6640625	35260.11328125	77643.15625	68805.5078125	44690.234375	1000.1	NaN	NaN	NaN	2457.3	NaN	258899.4
O95218	O95218	ZRANB2	Zinc finger Ran-binding domain-containing protein 2	ZRAB2_HUMAN	0.0035869360015102886	32.471703	1	0	1	0	1	1	0	0	1	1	0	1	True	True	True	True	True	True	True	True	True	True	True	True	20222.166015625	NaN	38360.77734375	NaN	45182.39453125	40316.73046875	NaN	NaN	48073.0234375	44136.90625	NaN	19648.568359375	1123.5	NaN	2131.2	NaN	2510.1	2239.8	NaN
O95219	O95219	SNX4	Sorting nexin-4	SNX4_HUMAN	0	48.641243	5	4	1	3	1	2	5	9	4	2	7	7	False	False	False	False	False	False	False	False	False	False	False	False	11065.888671875	8573.548828125	6536.7568359375	7549.4951171875	2955.817138671875	7607.3701171875	22208.12890625	64742.25	8950.05859375	7130.4404296875	24645.212890625	26990.513671875	2588.5	957.4	255.6	1119.2	86.2	505.2	3585.7
O95248	O95248	SBF1	Myotubularin-related protein 5	MTMR5_HUMAN	0	48.534344	10	11	6	13	11	11	11	20	10	10	9	14	False	False	False	False	False	False	False	False	False	False	False	False	11341.001953125	13912.7958984375	14239.9072265625	13687.4345703125	22537.828125	19434.03515625	9715.330078125	21326.076171875	11292.3720703125	14558.9130859375	9110.466796875	16930.767578125	1202.1	1352.1	659.8	1916.4	2135	1953	1680.8
O95255	O95255	ABCC6	ATP-binding cassette sub-family C member 6	MRP6_HUMAN	0	50.378605	2	0	0	0	0	3	26	25	11	7	24	25	False	False	False	False	False	False	False	False	False	False	False	False	8578.6640625	NaN	NaN	NaN	NaN	57254.10546875	86728.234375	118793.171875	10732.431640625	12229.01171875	102551.59375	102671.2734375	23.6	NaN	NaN	NaN	NaN	4193.4	25217.3
O95292	O95292	VAPB	Vesicle-associated membrane protein-associated protein B/C	VAPB_HUMAN	0	36.201187	0	0	0	0	0	0	0	1	0	0	0	1	True	True	True	True	True	True	True	True	True	True	True	True	NaN	NaN	NaN	NaN	NaN	NaN	NaN	11402.6728515625	NaN	NaN	NaN	36494.3515625	NaN	NaN	NaN	NaN	NaN	NaN	NaN
O95294	O95294	RASAL1	RasGAP-activating-like protein 1	RASL1_HUMAN	0	48.86048	3	3	1	2	0	0	0	0	4	0	0	4	False	False	False	False	False	False	False	False	False	False	False	False	29573.892578125	34070.39453125	935695.875	34038.44921875	NaN	NaN	NaN	NaN	41412.5078125	NaN	NaN	93153.6875	946.4	1390.2	7443.1	1449.8	NaN	NaN	NaN
O95297	O95297	MPZL1	Myelin protein zero-like protein 1	MPZL1_HUMAN	0	52.636536	5	7	3	5	2	2	7	7	7	6	7	7	False	False	False	False	False	False	False	False	False	False	False	False	55655.015625	59735.0234375	38150.84765625	38735.08984375	41006.10546875	38246.0625	82835.8828125	76982.3515625	67435.5625	66118.234375	83025.2734375	54393.36328125	19074	31989.5	8242.8	14683.4	8032.9	5420.1	35957.5
O95336	O95336	PGLS	6-phosphogluconolactonase	6PGL_HUMAN	0	49.68166	7	9	6	9	6	8	9	9	8	9	9	9	False	False	False	False	False	False	False	False	False	False	False	False	197757.53125	238514.859375	141812.171875	175398.484375	190976.765625	219463.984375	433313.625	298578	339000.96875	275644.03125	638081.6875	353843.21875	59802.7	89962.1	41095.3	63114.3	51211.2	80807.3	154754.4
O95340	O95340	PAPSS2	Bifunctional 3'-phosphoadenosine 5'-phosphosulfate synthase 2	PAPS2_HUMAN	0	52.140186	10	10	6	6	4	9	23	26	19	6	23	23	False	False	False	False	False	False	False	False	False	False	False	False	17868.552734375	21544.98046875	34436.48046875	16972.33203125	15767.6572265625	26240.095703125	87888.203125	153579.25	32599.40234375	17332.84765625	88937.4140625	71957.328125	4592.5	4496.9	4453.7	2471.6	1793.9	6846.4	34231.6
O95342	O95342	ABCB11	Bile salt export pump	ABCBB_HUMAN	0	52.308872	4	3	2	4	1	3	56	50	19	30	53	55	False	False	False	False	False	False	False	False	False	False	False	False	341849.0625	15719.5166015625	108114.3046875	17216.50390625	449275.90625	17587.646484375	330302.21875	189896.859375	25412.419921875	57195.49609375	218166.953125	170605.390625	5177.2	739	408.3	1539.8	8203.5	333.1	91979.1
O95352	O95352	ATG7	Ubiquitin-like modifier-activating enzyme ATG7	ATG7_HUMAN	0	50.513256	12	10	6	10	4	6	7	10	9	7	7	9	False	False	False	False	False	False	False	False	False	False	False	False	29295.892578125	16757.583984375	24703.419921875	23048.052734375	16519.19140625	24419.751953125	22392.67578125	37686.3671875	25345.435546875	25919.423828125	16659.724609375	32579.21484375	6319.3	3144.9	2492.5	4689.5	1232.3	2715.5	3481.5
O95359	O95359	TACC2	Transforming acidic coiled-coil-containing protein 2	TACC2_HUMAN	0	45.38959	1	1	1	1	0	0	2	4	2	1	0	7	False	False	False	False	False	False	False	False	False	False	False	False	4791.1962890625	6837.09130859375	5498.75732421875	5641.673828125	NaN	NaN	6132.09326171875	6178.0341796875	14276.1533203125	5273.04541015625	NaN	50258.23828125	37.1	50.6	40.7	41.7	NaN	NaN	56.1
O95361	O95361	TRIM16	Tripartite motif-containing protein 16	TRI16_HUMAN	0	51.716457	23	19	13	18	11	14	12	11	16	24	12	19	False	False	False	False	False	False	False	False	False	False	False	False	92937.859375	79984.0234375	47972.72265625	94053.6640625	70481.796875	144263.125	31264.3671875	38063.75390625	66402.0078125	79860.5703125	30219.7265625	47019.921875	45980.2	41004.6	17671.8	34143.8	59866.1	49800	11480.7
O95372	O95372	LYPLA2	Acyl-protein thioesterase 2	LYPA2_HUMAN	0	51.521732	8	10	5	8	6	6	10	10	10	10	11	9	False	False	False	False	False	False	False	False	False	False	False	False	79001.5546875	63871.375	44390.59765625	80753.078125	33288.1875	50673.64453125	202587.328125	150986.71875	136995.90625	108944.59375	190335.8125	135091.21875	48379	43814.2	21650.9	45546.7	20724.1	25860.3	144685.5
O95373	O95373	IPO7	Importin-7	IPO7_HUMAN	0	55.314484	20	18	19	18	21	19	15	18	19	17	16	16	False	False	False	False	False	False	False	False	False	False	False	False	110650.375	59101.7734375	157189.34375	135903.46875	162798.546875	133272.71875	59836.79296875	129846.234375	50766.78125	68035.21875	65434.8671875	74960.2890625	17933.6	10737	26444.5	20918.2	28837	19603.2	8247.9
O95379	O95379	TNFAIP8	Tumor necrosis factor alpha-induced protein 8	TFIP8_HUMAN	0	39.21119	1	0	1	1	0	0	1	0	1	0	1	0	True	True	True	True	True	True	True	True	True	True	True	True	12004.32421875	NaN	4609.67138671875	11300.7001953125	NaN	NaN	8559.7353515625	NaN	7291.72119140625	NaN	11273.6865234375	NaN	1091.3	NaN	419.1	1027.3	NaN	NaN	778.2
O95390	O95390	GDF11	Growth/differentiation factor 11	GDF11_HUMAN	0	41.59021	0	1	0	0	0	0	1	0	1	1	1	0	True	True	True	True	True	True	True	True	True	True	True	True	NaN	2560.389892578125	NaN	NaN	NaN	NaN	15041.6435546875	NaN	5327.9150390625	8583.6044921875	6747.47509765625	NaN	NaN	134.8	NaN	NaN	NaN	NaN	791.7
O95394	O95394	PGM3	Phosphoacetylglucosamine mutase	AGM1_HUMAN	0	55.0752	25	23	18	23	9	16	26	29	26	26	29	27	False	False	False	False	False	False	False	False	False	False	False	False	76637.859375	40706.46875	39384.39453125	69478.6796875	30149.267578125	78189.8046875	203906.59375	285307.84375	110831.4765625	101628.453125	257328.609375	125696.1015625	27682.8	17586.8	13981.9	29452	8194.1	27201.4	75921.2
O95395	O95395	GCNT3	Beta-1,3-galactosyl-O-glycosyl-glycoprotein beta-1,6-N-acetylglucosaminyltransferase 3	GCNT3_HUMAN	0	53.795593	37	35	27	26	25	25	15	13	21	26	8	13	False	False	False	False	False	False	False	False	False	False	False	False	487058.15625	565889.9375	555757.125	541816.25	358264.375	390786.21875	29315.5859375	13614.5576171875	76897.71875	166998.046875	16849.31640625	15018.1259765625	217248.7	240047.8	240511.9	209804.1	151213.5	143597.5	8531.2
O95398	O95398	RAPGEF3	Rap guanine nucleotide exchange factor 3	RPGF3_HUMAN	0	51.23586	18	22	15	23	17	15	1	0	2	11	2	0	False	False	False	False	False	False	False	False	False	False	False	False	103810.4375	71511.5703125	48119.46875	174087.390625	202294.3125	129234.9296875	9393.1474609375	NaN	1651.552978515625	31331.67578125	4272.8203125	NaN	13569.3	20863.3	14816.2	18905.6	18890	10853.8	121.6
O95428	O95428	PAPLN	Papilin	PPN_HUMAN	0	48.905045	3	0	0	1	0	0	3	1	5	6	4	0	False	False	False	False	False	False	False	False	False	False	False	False	14178.005859375	NaN	NaN	350.76385498046875	NaN	NaN	48074.2890625	2254.6123046875	53887.23046875	79201.828125	62045.47265625	NaN	445	NaN	NaN	7.8	NaN	NaN	2120.9
O95433	O95433	AHSA1	Activator of 90 kDa heat shock protein ATPase homolog 1	AHSA1_HUMAN	0	53.695057	5	5	3	5	3	2	6	6	7	6	8	9	False	False	False	False	False	False	False	False	False	False	False	False	41696.06640625	38163.61328125	42451.2578125	48924.3203125	60517.671875	51038.23046875	85067.359375	110701.28125	77225.375	48090.93359375	101924	108871.2421875	8790.2	10681.1	7286.8	9614.4	5825.2	2028.3	19268.2
O95436	O95436	SLC34A2	Sodium-dependent phosphate transport protein 2B	NPT2B_HUMAN	0	55.061108	31	32	30	32	29	30	17	11	24	25	9	11	False	False	False	False	False	False	False	False	False	False	False	False	589271.75	810223.875	658495.5	859228.0625	957540.875	867467.8125	45815.6640625	21682.71484375	122368.6015625	152677.875	13944.943359375	21372.748046875	368027	550033.4	393423.6	588387.7	627113.8	539908.1	30881.9
O95445	O95445	APOM	Apolipoprotein M	APOM_HUMAN	0	46.07695	4	6	6	6	5	4	6	5	6	6	6	5	False	False	False	False	False	False	False	False	False	False	False	False	547325.5625	545003.375	1166233.25	748921.5625	366465.4375	444285.3125	594304.125	762998.375	417394.96875	471146.15625	718815.375	510264.875	144512.2	189710.7	376480.7	206616	168325.2	143875.2	188685.7
O95450	O95450	ADAMTS2	A disintegrin and metalloproteinase with thrombospondin motifs 2	ATS2_HUMAN	0	46.404953	1	2	1	2	0	0	6	1	5	5	8	4	False	False	False	False	False	False	False	False	False	False	False	False	36988.9765625	10596.54296875	94579.8984375	39388.078125	NaN	NaN	28262.240234375	7049.19873046875	31564.560546875	40153.1015625	138019.84375	8573.8232421875	525.8	310.2	1241	614.9	NaN	NaN	2128.6
O95460	O95460	MATN4	Matrilin-4	MATN4_HUMAN	0	49.971603	12	17	11	12	10	10	12	11	10	10	8	11	False	False	False	False	False	False	False	False	False	False	False	False	64885.859375	56801.57421875	34344.3828125	32161.2734375	32765.390625	40663.34765625	15764.5185546875	14141.4130859375	17032.443359375	22187.48046875	27041.5859375	18414.3828125	17330.4	18704.6	10522.1	8490.3	12307.2	10777.7	5301.1
O95467	O95467	GNAS	Neuroendocrine secretory protein 55	GNAS3_HUMAN	0.005076142131979695	31.839708	1	1	0	1	1	1	0	0	0	1	0	0	True	True	True	True	True	True	True	True	True	True	True	True	51780.1328125	57628.16015625	NaN	69481.2265625	107731.5859375	39758.75	NaN	NaN	NaN	20304.35546875	NaN	NaN	6472.5	7203.5	NaN	8685.2	13466.4	4969.8	NaN
O95470	O95470	SGPL1	Sphingosine-1-phosphate lyase 1	SGPL1_HUMAN	0	40.783382	0	3	0	0	0	1	3	4	4	3	2	4	False	False	False	False	False	False	False	False	False	False	False	False	NaN	7735.1962890625	NaN	NaN	NaN	2303.256103515625	3765.359130859375	8966.4296875	4212.8681640625	4280.587890625	2624.326416015625	13697.9765625	NaN	1447.7	NaN	NaN	NaN	71.6	421.3
O95471	O95471	CLDN7	Claudin-7	CLD7_HUMAN	0	46.674126	2	1	2	2	2	1	2	1	2	2	2	1	False	False	False	False	False	False	False	False	False	False	False	False	115851.328125	129316.4375	152233.765625	102057.359375	166368.96875	123029.2265625	45188.98828125	54037.61328125	138766.84375	79685.015625	35158.6484375	56233.81640625	17271.4	33527.6	35396.6	25447	37805.5	31897.5	25724.7
O95477	O95477	ABCA1	Phospholipid-transporting ATPase ABCA1	ABCA1_HUMAN	0	45.19902	2	2	2	2	1	1	2	2	2	1	1	2	True	True	True	True	True	True	True	True	True	True	True	True	153377	112431.0390625	591411.25	235668.6875	81746.625	61888.46484375	179995.828125	35773.55859375	40173.39453125	97174.2265625	68299.7578125	60898.125	1409.4	1349.9	6192.1	2288.5	927	701.8	2052.1
O95479	O95479	H6PD	GDH/6PGL endoplasmic bifunctional protein	G6PE_HUMAN	0	55.04199	26	23	14	19	14	15	18	10	15	18	18	21	False	False	False	False	False	False	False	False	False	False	False	False	66041.65625	72636.5390625	59790.8671875	64446.515625	45383.12890625	35703.35546875	41134.1015625	15628.16796875	28675.39453125	33785.6796875	32905.19140625	35727	22707.5	23405.3	13533.2	18450.7	8664.2	9298.6	13506.7
O95484	O95484	CLDN9	Claudin-9	CLD9_HUMAN	0	51.11334	1	1	1	1	1	1	1	1	1	1	1	1	True	True	True	True	True	True	True	True	True	True	True	True	49480.13671875	72506.46875	71618.828125	72280.09375	143583.125	82624.2578125	169835.5625	140543.140625	290913.71875	179264.578125	178875.59375	137980.765625	5497.8	8056.3	7957.6	8031.1	15953.7	9180.5	18870.6
O95486	O95486	SEC24A	Protein transport protein Sec24A	SC24A_HUMAN	0	47.37466	4	4	3	4	0	0	10	13	9	8	9	11	False	False	False	False	False	False	False	False	False	False	False	False	14573.189453125	6668.8564453125	30066.10546875	18856.859375	NaN	NaN	55262.67578125	56223.6171875	22783.037109375	20774.388671875	52414.60546875	49137.8984375	1338.4	1428.2	1454.2	2373.9	NaN	NaN	6762.8
O95487	O95487	SEC24B	Protein transport protein Sec24B	SC24B_HUMAN	0	41.761295	3	3	1	2	0	1	3	3	3	4	4	4	False	False	False	False	False	False	False	False	False	False	False	False	5380.830078125	8734.150390625	2997.525634765625	7013.5634765625	NaN	4685.6435546875	8182.8837890625	11842.12109375	13559.828125	13999.31640625	7383.361328125	11910.7734375	340.6	602.6	62.4	356.4	NaN	97.5	557.9
O95490	O95490	ADGRL2	Adhesion G protein-coupled receptor L2	AGRL2_HUMAN	0	53.23803	16	17	8	17	8	9	20	19	20	19	20	20	False	False	False	False	False	False	False	False	False	False	False	False	27075.13671875	34420.22265625	16649.134765625	34534.51953125	26308.74609375	24102.271484375	357853.6875	322315.65625	106873.6328125	98201.0625	313843.21875	271558.0625	4241.4	5362.6	1860.1	5615.4	4028.7	1672.4	64556.9
O95497	O95497	VNN1	Pantetheinase	VNN1_HUMAN	0	53.64208	2	1	5	1	1	2	9	9	5	9	9	9	False	False	False	False	False	False	False	False	False	False	False	False	183769.515625	469418.15625	43484.8125	2240.7294921875	9684.6669921875	18909.640625	187214.78125	271260.21875	43603.34765625	70207.4609375	150638.1875	117402.1171875	8116.2	15962.8	4511.3	76.2	237.4	2414.9	35321.8
O95498	O95498	VNN2	Pantetheine hydrolase VNN2	VNN2_HUMAN	0	53.79305	5	6	3	2	3	5	7	8	5	4	6	7	False	False	False	False	False	False	False	False	False	False	False	False	32308.6953125	55822.05859375	25289.87109375	27078.84765625	62008.19140625	87913.53125	146523.8125	413384.125	13783.685546875	14666.2119140625	128292.1328125	217197.5625	4397.6	8464.7	2955.6	2207.2	7828.7	10805.9	21280.3
O95500	O95500	CLDN14	Claudin-14	CLD14_HUMAN	0	42.69441	2	2	3	2	3	2	2	3	1	1	3	1	False	False	False	False	False	False	False	False	False	False	False	False	7080.77490234375	13745.859375	8145.78515625	21222.1171875	20264.48046875	6094.4423828125	9833.3720703125	23621.00390625	1475.5792236328125	6215.8232421875	16014.0830078125	10339.626953125	936.1	1813.7	2681.8	3355	4017.3	1218.2	1669.9
O95528	O95528	SLC2A10	Solute carrier family 2, facilitated glucose transporter member 10	GTR10_HUMAN	0	46.26782	1	1	1	1	1	1	1	1	1	1	1	1	True	True	True	True	True	True	True	True	True	True	True	True	19474.353515625	42686.546875	35529.953125	27332.3359375	25891.650390625	59576.15625	6931.68212890625	7723.04248046875	11336.83203125	12734.2001953125	9792.0771484375	4969.05908203125	1217.1	2667.9	2220.6	1708.3	1618.2	3723.5	433.2
O95551	O95551	TDP2	Tyrosyl-DNA phosphodiesterase 2	TYDP2_HUMAN	0	51.262802	0	0	0	0	0	1	5	7	4	1	7	7	False	False	False	False	False	False	False	False	False	False	False	False	NaN	NaN	NaN	NaN	NaN	2544.797607421875	31283.94140625	88260.296875	18857.392578125	14259.3232421875	37397.77734375	40438.58203125	NaN	NaN	NaN	NaN	NaN	48.5	7223.2
O95562	O95562	SFT2D2	Vesicle transport protein SFT2B	SFT2B_HUMAN	0	44.51208	0	2	1	1	3	2	2	3	1	0	3	2	False	False	False	False	False	False	False	False	False	False	False	False	NaN	19686.892578125	13780.994140625	16920.14453125	35113.69921875	16517.828125	50656.75390625	59312.4921875	7369.826171875	NaN	27780	81066.0703125	NaN	4429.1	1274.2	1701.3	10287.1	5624.8	12240.8
O95571	O95571	ETHE1	Persulfide dioxygenase ETHE1, mitochondrial	ETHE1_HUMAN	0	47.302883	2	1	3	4	1	2	5	5	5	3	4	5	False	False	False	False	False	False	False	False	False	False	False	False	46383.3203125	16462.5	18105.673828125	20302.060546875	15312.564453125	27027.7734375	90508.3046875	61356.9765625	51205.859375	36425.3671875	143722.59375	71451.5390625	1591.4	396.5	6864.3	4746	2428.4	5691.2	16520
O95573	O95573	ACSL3	Fatty acid CoA ligase Acsl3	ACSL3_HUMAN	0	51.101467	3	3	2	2	2	2	3	0	2	3	2	4	False	False	False	False	False	False	False	False	False	False	False	False	8539.4677734375	6257.8349609375	12965.8486328125	9223.564453125	7314.9052734375	10316.5029296875	3713.173583984375	NaN	7068.1083984375	5486.6865234375	2505.238037109375	6841.14892578125	493.9	432.7	658.9	480.9	303.2	441.7	385.7
O95630	O95630	STAMBP	STAM-binding protein	STABP_HUMAN	0	49.509956	18	20	9	16	14	15	12	13	15	15	8	13	False	False	False	False	False	False	False	False	False	False	False	False	126894.2265625	160739.484375	96876.84375	142421.6875	167320.859375	107956.609375	60293.13671875	69497.6796875	61104.9296875	75149.109375	45696.52734375	44845.52734375	47011.5	67726.3	30255.8	54311.1	53623.9	36059.2	17184.3
O95631	O95631	NTN1	Netrin-1	NET1_HUMAN	0	43.684536	1	1	1	1	0	0	0	0	0	1	0	0	True	True	True	True	True	True	True	True	True	True	True	True	14483.6298828125	18876.35546875	20985.275390625	13786.34765625	NaN	NaN	NaN	NaN	NaN	27339.80078125	NaN	NaN	467.2	608.9	676.9	444.7	NaN	NaN	NaN
O95633	O95633	FSTL3	Follistatin-related protein 3	FSTL3_HUMAN	0	46.565376	4	4	3	3	3	2	4	3	4	4	4	4	False	False	False	False	False	False	False	False	False	False	False	False	133095.890625	115962.96875	227513.765625	140180.71875	74172.34375	187781.359375	298115.46875	52467.9609375	279761.6875	126708.0234375	284368.40625	64057.41015625	25378.8	22370.3	42392.7	30711.3	11080.4	29079	70980.3
O95671	O95671	ASMTL	Probable bifunctional dTTP/UTP pyrophosphatase/methyltransferase protein	ASML_HUMAN	0	40.114246	1	0	0	1	1	1	1	3	1	1	2	2	False	False	False	False	False	False	False	False	False	False	False	False	25651.328125	NaN	NaN	7582.07763671875	5524.5869140625	12825.4423828125	29769.5	27923.048828125	20946.736328125	6997.40283203125	24751.046875	7081.87890625	621.3	NaN	NaN	166.6	121.4	281.7	653.9
O95678	O95678	KRT75	Keratin, type II cytoskeletal 75	K2C75_HUMAN	0	49.074997	5	5	3	4	4	3	3	2	3	2	2	8	False	False	False	False	False	False	False	False	False	False	False	False	130302.2890625	274596.15625	127792.484375	83879.7734375	109032.515625	98824.875	76658.9765625	9952.755859375	15584.4736328125	23338.96875	38928.66796875	37911.4140625	12662.9	29530.5	9309.7	6960.7	8099.2	7528.1	7665.9
O95715	O95715	CXCL14	C-X-C motif chemokine 14	CXL14_HUMAN	0	42.2898	0	0	0	0	0	0	2	2	1	1	2	2	True	True	True	True	True	True	True	True	True	True	True	True	NaN	NaN	NaN	NaN	NaN	NaN	42058.125	52772.0234375	2912.833251953125	6568.28662109375	64988.66796875	17951.98828125	NaN	NaN	NaN	NaN	NaN	NaN	13225.7
O95716	O95716	RAB3D	Ras-related protein Rab-3D	RAB3D_HUMAN	0	42.639652	5	7	5	5	5	4	5	7	3	3	4	6	False	False	False	False	False	False	False	False	False	False	False	False	139990.46875	162637.40625	108476.1796875	87303.1796875	188257.140625	129288.25	78090.09375	141890.15625	28473.07421875	36487.23828125	65220.609375	93938.5703125	31727.8	54743.4	22859.8	29984.1	40321.4	25617.4	31413.8
O95721	O95721	SNAP29	Synaptosomal-associated protein 29	SNP29_HUMAN	0	46.5854	4	5	3	3	4	5	6	6	4	0	4	6	False	False	False	False	False	False	False	False	False	False	False	False	23365.66796875	32808.0390625	20714.59375	21332.265625	40375.3125	28254.275390625	29995.115234375	57088.7578125	23492.57421875	NaN	51559.17578125	42571.35546875	5335.4	10773.6	3183.6	4147.9	9285.3	7035	14279.2
O95747	O95747	OXSR1	Serine/threonine-protein kinase OSR1	OXSR1_HUMAN	0	55.720875	13	14	12	13	13	14	12	14	13	10	13	13	False	False	False	False	False	False	False	False	False	False	False	False	90320.5546875	75745.078125	77124.359375	129070.046875	81096.5234375	104022.0390625	96395.859375	121954.4453125	115683.4921875	105160.1640625	74500.796875	98252.0546875	24035.5	20822.4	13993	30739.4	21533.9	25832.1	30059.1
O95757	O95757	HSPA4L	Heat shock 70 kDa protein 4L	HS74L_HUMAN	0	49.081776	4	6	2	6	3	7	1	2	3	5	2	11	False	False	False	False	False	False	False	False	False	False	False	False	122577.4921875	61783.3984375	175756.765625	43170.4765625	59090.89453125	40423.7109375	171777.765625	174848.34375	19378.814453125	32584.451171875	167251.90625	75622.453125	3700	3161.3	3335.9	2748.8	3561.2	2843.6	2592.1
O95758	O95758	PTBP3	Polypyrimidine tract-binding protein 3	PTBP3_HUMAN	0	42.88162	2	1	0	0	2	1	2	2	3	3	2	4	False	False	False	False	False	False	False	False	False	False	False	False	5297.9765625	2315.553466796875	NaN	NaN	9586.0185546875	13961.677734375	18505.43359375	8339.048828125	13744.69140625	11166.6884765625	18406.6171875	33104.5078125	2298.4	103.9	NaN	NaN	1015.2	643.5	7044.7
O95777	O95777	LSM8	U6 snRNA-associated Sm-like protein LSm8	LSM8_HUMAN	0	46.312893	0	1	0	0	0	0	0	0	0	0	0	2	False	False	False	False	False	False	False	False	False	False	False	False	NaN	3456.620849609375	NaN	NaN	NaN	NaN	NaN	NaN	NaN	NaN	NaN	15522.900390625	NaN	432.1	NaN	NaN	NaN	NaN	NaN
O95782	O95782	AP2A1	AP-2 complex subunit alpha-1	AP2A1_HUMAN	0	55.074615	20	20	16	24	19	22	22	26	24	24	23	24	False	False	False	False	False	False	False	False	False	False	False	False	230197.21875	232508.859375	148766.25	210921.890625	196842.8125	195590.21875	359171.09375	397789.28125	345969.96875	291135.78125	392244.03125	272225.03125	39732.2	31492.9	19020.1	31679.4	24290.7	30419.6	54246.5
O95786	O95786	RIGI	Antiviral innate immune response receptor RIG-I	RIGI_HUMAN	0	51.579178	12	4	3	6	0	0	6	7	6	9	0	18	False	False	False	False	False	False	False	False	False	False	False	False	15847.181640625	7465.14990234375	20378.837890625	8439.755859375	NaN	NaN	7533.9833984375	9830.7578125	5016.99169921875	10911.3193359375	NaN	63820.5390625	2630.5	5916.9	977.6	858.8	NaN	NaN	615
O95793	O95793	STAU1	Double-stranded RNA-binding protein Staufen homolog 1	STAU1_HUMAN	0	48.469723	0	1	0	0	0	0	0	0	0	0	0	3	False	False	False	False	False	False	False	False	False	False	False	False	NaN	6143.427734375	NaN	NaN	NaN	NaN	NaN	NaN	NaN	NaN	NaN	31786.708984375	NaN	175.5	NaN	NaN	NaN	NaN	NaN
O95810	O95810	CAVIN2	Caveolae-associated protein 2	CAVN2_HUMAN	0	45.18461	5	3	2	5	4	2	0	0	8	5	0	0	False	False	False	False	False	False	False	False	False	False	False	False	60855.76171875	86430.6796875	17528.458984375	81341.2734375	7481.63720703125	41978.53125	NaN	NaN	52575.14453125	33038.484375	NaN	NaN	9701.5	4807.2	3212.1	7038.2	10079	1568.2	NaN
O95817	O95817	BAG3	BAG family molecular chaperone regulator 3	BAG3_HUMAN	0	49.398167	2	3	0	2	1	1	0	0	0	0	0	5	False	False	False	False	False	False	False	False	False	False	False	False	12121.1220703125	16337.4169921875	NaN	2550.52587890625	710783.5	367572.9375	NaN	NaN	NaN	NaN	NaN	121160.3515625	304.2	1003.3	NaN	883.1	2956.3	1528.8	NaN
O95819	O95819	MAP4K4	Mitogen-activated protein kinase kinase kinase kinase 4	M4K4_HUMAN	0	54.753613	27	29	18	28	16	16	29	26	23	25	22	29	False	False	False	False	False	False	False	False	False	False	False	False	91976.6328125	103342.7421875	54195.08203125	116526.0546875	110236.1640625	71117.28125	86153.375	90393.1328125	50727.97265625	66433.90625	57227.109375	83072.671875	20457.1	26019.4	24568.2	24660.8	12324.7	13891.2	21662.8
O95825	O95825	CRYZL1	Quinone oxidoreductase-like protein 1	QORL1_HUMAN	0	56.474503	0	3	1	0	1	0	2	3	2	2	2	1	False	False	False	False	False	False	False	False	False	False	False	False	NaN	31232.9453125	121900.03125	NaN	9148.408203125	NaN	35870.41015625	29799.90625	24623.03515625	27849.123046875	28985.369140625	23505.873046875	NaN	2876.3	4263.8	NaN	128	NaN	3612.1
O95831	O95831	AIFM1	Apoptosis-inducing factor 1, mitochondrial	AIFM1_HUMAN	0	52.555294	2	3	2	3	0	1	9	5	4	5	7	10	False	False	False	False	False	False	False	False	False	False	False	False	33806.37109375	92471.2421875	27759.697265625	14352.0546875	NaN	7843.6044921875	77862.5546875	74731.40625	35985.88671875	27733.728515625	64682.95703125	71845.890625	326.3	5390.2	2181	433	NaN	41.9	8559
O95832	O95832	CLDN1	Claudin-1	CLD1_HUMAN	0	49.4843	4	4	2	6	3	5	17	16	14	16	17	17	False	False	False	False	False	False	False	False	False	False	False	False	21644.2578125	25285.884765625	25910.5703125	31672.12109375	33584.78125	42855.50390625	775568.9375	820976.5625	98206.625	102100.4296875	501467.5625	732299.9375	5539.8	8875.9	6681.1	14896.1	9027.9	12085.3	503757
O95833	O95833	CLIC3	Chloride intracellular channel protein 3	CLIC3_HUMAN	0	49.48203	18	17	12	15	14	13	15	15	16	16	16	15	False	False	False	False	False	False	False	False	False	False	False	False	778530.875	1158308.875	556389.375	881998.125	1245110.5	741100.75	769404.625	366709.40625	1164617.375	1028179.5	345753.625	761170.1875	311224.4	446371.7	208942.1	371331.4	531873.6	303238.6	338298.8
O95834	O95834	EML2	Echinoderm microtubule-associated protein-like 2	EMAL2_HUMAN	0	50.380234	19	16	16	18	8	11	19	19	21	20	21	20	False	False	False	False	False	False	False	False	False	False	False	False	86534.859375	79431.5234375	76304.4921875	79315.5078125	62253.24609375	110645.2578125	111311.546875	129149.4609375	140804.78125	131779.03125	230047.9375	116281.6015625	27790.6	22099.7	22068.1	26506.8	12739.3	23191.9	36191.7
O95837	O95837	GNA14	Guanine nucleotide-binding protein subunit alpha-14	GNA14_HUMAN	0	50.620735	6	9	6	6	8	9	5	5	7	10	5	4	False	False	False	False	False	False	False	False	False	False	False	False	61274.01171875	84333.3515625	89698.9765625	104104.8046875	101816	182062.609375	22223.974609375	13944.796875	39928.48046875	47686.4453125	24586.79296875	17493.955078125	13554.8	24879.1	17878.7	16650.5	20966.1	36993.8	3768.9
O95841	O95841	ANGPTL1	Angiopoietin-related protein 1	ANGL1_HUMAN	0	56.025864	9	9	7	7	4	7	9	7	10	9	9	7	False	False	False	False	False	False	False	False	False	False	False	False	61924.8515625	73228.125	59096.6484375	47874.72265625	53949.68359375	57811.73046875	120073.7890625	17497.9296875	108752.734375	105342.96875	67573.515625	28457.83984375	12414.1	13868	8024.9	8184	8512.6	29454.5	27501.9
O95848	O95848	NUDT14	Uridine diphosphate glucose pyrophosphatase NUDT14	NUD14_HUMAN	0	57.236973	3	1	0	1	0	0	2	5	5	4	6	3	False	False	False	False	False	False	False	False	False	False	False	False	46362.5546875	17797.05859375	NaN	24684.052734375	NaN	NaN	102323.5859375	102898.359375	37568.1796875	48889.94921875	95330.109375	39792.95703125	10600.4	878.5	NaN	1218.5	NaN	NaN	28954.5
O95857;Q12999	O95857;Q12999	TSPAN13;TSPAN31	Tetraspanin-13;Tetraspanin-31	TSN13_HUMAN;TSN31_HUMAN	0.0005742725880551302	34.926785	1	1	1	1	1	1	1	1	1	1	1	1	True	True	True	True	True	True	True	True	True	True	True	True	1067545.5	1810087.75	1119559.5	1103677.875	1769838.25	1661276.875	179871.734375	247629.578125	324391.34375	303753.03125	215279.40625	169554.5625	106754.6;118616.2	181008.8;201120.9	111956;124395.5	110367.8;122630.9	176983.8;196648.7	166127.7;184586.3	17987.2;19985.7
O95858	O95858	TSPAN15	Tetraspanin-15	TSN15_HUMAN	0	48.74946	2	3	2	3	3	1	3	3	3	3	3	3	False	False	False	False	False	False	False	False	False	False	False	False	40707.046875	54237.046875	66782.4375	98065	62225.203125	52354.30078125	37277.87890625	41027.359375	40242.28515625	57657.5390625	29318.388671875	42278.484375	2785	8547	5637.1	14830.7	11556.9	3097.1	6104.8
O95861	O95861	BPNT1	3'(2'),5'-bisphosphate nucleotidase 1	BPNT1_HUMAN	0	50.63781	12	10	3	8	4	7	11	12	11	12	11	11	False	False	False	False	False	False	False	False	False	False	False	False	74628.65625	41416.03125	20297.1328125	50969.1953125	42241.0234375	37577.41796875	171564.890625	173918.78125	136440.484375	105907.640625	256696.828125	128812.46875	18601.8	8100.7	2433.5	8903	6487.8	6146.2	32405.2
O95865	O95865	DDAH2	N(G),N(G)-dimethylarginine dimethylaminohydrolase 2	DDAH2_HUMAN	0	48.517113	7	6	6	9	7	9	10	10	11	9	11	9	False	False	False	False	False	False	False	False	False	False	False	False	46832.94921875	51417.6015625	35587.76171875	48008.390625	65516.18359375	64501.19921875	174031.34375	92121.5234375	121948.046875	78810.859375	300324.03125	90679.484375	9838.3	9205.1	6148.1	15882.4	17636.1	19608.4	58079.3
O95867	O95867	LY6G6C	Lymphocyte antigen 6 complex locus protein G6c	LY66C_HUMAN	0	48.263287	2	2	2	2	2	2	2	2	2	2	2	2	True	True	True	True	True	True	True	True	True	True	True	True	2678393.5	4659343	5616937	1527346.75	4144416.25	3213934.75	435297.59375	389343.625	1487066.125	1758488.5	361817.96875	297904.59375	381836.7	948216.9	792262.3	594048.5	1114850	803213.3	89886.8
O95873	O95873	C6orf47	Uncharacterized protein C6orf47	CF047_HUMAN	0.002082150293393905	33.327633	0	0	0	0	0	0	0	0	0	0	0	1	True	True	True	True	True	True	True	True	True	True	True	True	NaN	NaN	NaN	NaN	NaN	NaN	NaN	NaN	NaN	NaN	NaN	8118.1650390625	NaN	NaN	NaN	NaN	NaN	NaN	NaN
O95881	O95881	TXNDC12	Thioredoxin domain-containing protein 12	TXD12_HUMAN	0	40.573147	1	1	0	0	0	0	0	0	0	0	1	2	False	False	False	False	False	False	False	False	False	False	False	False	13339.6796875	14037.369140625	NaN	NaN	NaN	NaN	NaN	NaN	NaN	NaN	36335.8828125	80503.1796875	1403.7	1331.6	NaN	NaN	NaN	NaN	NaN
O95954	O95954	FTCD	Formimidoyltransferase-cyclodeaminase	FTCD_HUMAN	0	46.17295	0	1	1	1	0	0	6	9	2	0	7	5	False	False	False	False	False	False	False	False	False	False	False	False	NaN	14523.2373046875	1028.6654052734375	3018.8349609375	NaN	NaN	16854.509765625	48438.74609375	5968.36474609375	NaN	32735.48046875	13879.685546875	NaN	287.5	50.2	147.2	NaN	NaN	9489.2
O95967	O95967	EFEMP2	EGF-containing fibulin-like extracellular matrix protein 2	FBLN4_HUMAN	0	48.966618	5	5	3	5	5	4	5	5	6	6	5	5	False	False	False	False	False	False	False	False	False	False	False	False	244927.078125	102014.1875	111269.5546875	137404.90625	152353.28125	143674.953125	719674.5625	152018.53125	500876.84375	421117.96875	980130.5625	222193.875	36585.4	14910.5	15791.3	19931.2	22475	14548.9	110509.7
O95968	O95968	SCGB1D1	Secretoglobin family 1D member 1	SG1D1_HUMAN	0	52.61411	3	3	3	3	0	0	0	0	0	0	0	0	False	False	False	False	False	False	False	False	False	False	False	False	40311.62109375	54040.78515625	185375.59375	27875.791015625	NaN	NaN	NaN	NaN	NaN	NaN	NaN	NaN	46317.4	39827.7	104151.1	22045.5	NaN	NaN	NaN
O95970	O95970	LGI1	Leucine-rich glioma-inactivated protein 1	LGI1_HUMAN	0	47.21473	1	0	0	0	0	0	6	6	0	6	6	6	False	False	False	False	False	False	False	False	False	False	False	False	5084.6337890625	NaN	NaN	NaN	NaN	NaN	42916.27734375	26726.9140625	NaN	15766.2158203125	27175.958984375	24301.6328125	159.6	NaN	NaN	NaN	NaN	NaN	8230.9
O95994	O95994	AGR2	Anterior gradient protein 2 homolog	AGR2_HUMAN	0	43.873817	5	5	4	5	2	3	4	5	5	5	5	5	False	False	False	False	False	False	False	False	False	False	False	False	58955.40234375	67827.3515625	59636.125	49674.48828125	42567.1640625	68245.515625	56412.87109375	52352.05078125	47981.31640625	56529.59375	92144.265625	48259.29296875	30144.5	37969.8	24681.3	28257.4	9527	26749.2	28757.7
O95999	O95999	BCL10	B-cell lymphoma/leukemia 10	BCL10_HUMAN	0.0013318112633181126	33.93859	0	0	0	0	0	0	0	1	0	0	0	1	True	True	True	True	True	True	True	True	True	True	True	True	NaN	NaN	NaN	NaN	NaN	NaN	NaN	11647.2275390625	NaN	NaN	NaN	16377.4921875	NaN	NaN	NaN	NaN	NaN	NaN	NaN
O96000	O96000	NDUFB10	NADH dehydrogenase [ubiquinone] 1 beta subcomplex subunit 10	NDUBA_HUMAN	0.006561679790026247	31.20567	0	1	0	0	0	0	1	0	1	1	0	1	True	True	True	True	True	True	True	True	True	True	True	True	NaN	9363.388671875	NaN	NaN	NaN	NaN	2657.78369140625	NaN	3225.811767578125	7392.37451171875	NaN	55111.65234375	NaN	851.2	NaN	NaN	NaN	NaN	241.6
O96005	O96005	CLPTM1	Putative lipid scramblase CLPTM1	CLPT1_HUMAN	0	44.009872	0	0	0	0	0	1	0	0	1	0	0	6	False	False	False	False	False	False	False	False	False	False	False	False	NaN	NaN	NaN	NaN	NaN	17334.84375	NaN	NaN	5427.4560546875	NaN	NaN	26719.662109375	NaN	NaN	NaN	NaN	NaN	559.2	NaN
O96008	O96008	TOMM40	Mitochondrial import receptor subunit TOM40 homolog	TOM40_HUMAN	0	45.75013	1	2	0	0	2	2	0	0	1	0	0	2	False	False	False	False	False	False	False	False	False	False	False	False	13765.8720703125	11669.6474609375	NaN	NaN	15245.1025390625	36700.859375	NaN	NaN	12920.4140625	NaN	NaN	12436.6328125	797.7	1615.1	NaN	NaN	1629	3391.1	NaN
O96009	O96009	NAPSA	Napsin-A	NAPSA_HUMAN	0	51.9131	9	9	9	9	9	9	2	2	5	5	3	2	False	False	False	False	False	False	False	False	False	False	False	False	6618435.5	6672520.5	10082365	4307882.5	8851899	9148232	71786.0703125	57889.609375	199862.484375	173511.84375	72100.09375	29324.55078125	1004152.4	982045	1425692.3	660406.8	1476169.9	1413570.4	13493.4
O96013	O96013	PAK4	Serine/threonine-protein kinase PAK 4	PAK4_HUMAN	0	58.802193	11	16	5	14	9	10	12	14	13	10	13	11	False	False	False	False	False	False	False	False	False	False	False	False	50975.296875	77780.2265625	34913.2421875	57002.73046875	87357.15625	46878.51953125	49128.2265625	74533.0234375	43080.4375	41932.875	40716.80859375	51025.828125	12534.4	23298.4	4224.1	15840.3	22348.8	11627.5	11228
O96014	O96014	WNT11	Protein Wnt-11	WNT11_HUMAN	0	52.07851	2	0	3	4	1	1	9	2	9	8	9	6	False	False	False	False	False	False	False	False	False	False	False	False	18195.109375	NaN	14972.6572265625	12892.9248046875	4202.56298828125	9762.251953125	31151.49609375	4999.63623046875	50597.35546875	39277.51953125	181000.71875	19158.291015625	1925	NaN	1726.7	3263.9	537.6	269.3	12267.6
O96019	O96019	ACTL6A	Actin-like protein 6A	ACL6A_HUMAN	0	48.397297	5	4	5	7	2	5	6	7	6	6	7	6	False	False	False	False	False	False	False	False	False	False	False	False	67057.09375	43987.4296875	70636.4296875	58420.69921875	76943.1328125	72254.3671875	41467.03515625	50985.66015625	69150.546875	47252.73046875	42431.9609375	45198.93359375	13862.9	8566.7	17332.4	11945.7	6999.9	15245.2	8776.7
P00167	P00167	CYB5A	Cytochrome b5	CYB5_HUMAN	0	47.424908	3	2	0	3	3	1	2	2	2	3	2	5	False	False	False	False	False	False	False	False	False	False	False	False	18485.625	16489.388671875	NaN	39688.64453125	54034.58203125	73563.34375	53921.55859375	49156.53125	21261.3984375	19377.44140625	38879.78125	24836.46875	4895.5	5160.8	NaN	21782.1	21522.7	7530.4	12299.1
P00326	P00326	ADH1C	Alcohol dehydrogenase 1C	ADH1G_HUMAN	0	44.09097	3	5	3	2	4	1	5	5	4	5	5	5	False	False	False	False	False	False	False	False	False	False	False	False	23652.376953125	43533.125	11277.6650390625	22130.51171875	24913.50390625	29948.310546875	188047.96875	296717.8125	30943.373046875	40185.58984375	72322.3203125	63283.328125	3829.2	7742.1	1836.2	2663	4817.4	2300.2	34464
P00338	P00338	LDHA	L-lactate dehydrogenase A chain	LDHA_HUMAN	0	53.166866	43	43	44	37	31	27	40	38	44	35	43	41	False	False	False	False	False	False	False	False	False	False	False	False	4114029.75	5052225.5	6687068.5	4079544.5	2927620	2917312.25	2892030.75	2454156.5	1942041.625	1675251.25	4007669.5	2927565.75	1795921.9	2296962.5	3026991.4	1950781.9	1258278.3	1382893.3	1265936.1
P00352	P00352	ALDH1A1	Aldehyde dehydrogenase 1A1	AL1A1_HUMAN	0	54.271824	28	28	28	25	22	24	27	31	27	27	29	27	False	False	False	False	False	False	False	False	False	False	False	False	337751.65625	374440.96875	547941.875	369230.34375	264661.9375	403852.21875	457913.96875	1342293.625	265495.46875	274800.34375	707620.25	428265.125	133838.3	151650.5	222537.1	150055.1	106009.2	163390	185989.7
P00367	P00367	GLUD1	Glutamate dehydrogenase 1, mitochondrial	DHE3_HUMAN	0	51.82979	31	31	29	24	13	25	27	31	27	27	30	29	False	False	False	False	False	False	False	False	False	False	False	False	135674.34375	109703.390625	181146.1875	128470.4375	73243.6171875	129967.2265625	108224.390625	228361.875	96123.0546875	82263.328125	199112.03125	194300.203125	60468.7	56179.1	77189.3	70827	22322	53436.3	46595.2
P00387	P00387	CYB5R3	NADH-cytochrome b5 reductase 3	NB5R3_HUMAN	0	52.04124	14	15	11	11	4	12	12	10	13	10	9	12	False	False	False	False	False	False	False	False	False	False	False	False	81616.9453125	71215.3984375	92042.9765625	68436.796875	56078.29296875	135710.34375	70624.734375	43072.01171875	54631.2265625	31111.9296875	37119.40625	66822.46875	59981.6	45906.1	78301	40049.6	15537	86802.2	47948
P00390	P00390	GSR	Glutathione reductase, mitochondrial	GSHR_HUMAN	0	51.598267	13	16	11	8	7	8	17	14	12	15	15	15	False	False	False	False	False	False	False	False	False	False	False	False	233361.796875	395787.6875	176567.40625	222772.1875	161595.65625	123368.9609375	514677.28125	403525.09375	156525.53125	588739.0625	355824.03125	228292.21875	54707.7	94453.3	35601.2	42482.5	30911.7	20463.1	115230
P00403	P00403	MT-CO2	Cytochrome c oxidase subunit 2	COX2_HUMAN	0	46.558548	2	2	0	0	0	0	2	2	3	3	1	3	False	False	False	False	False	False	False	False	False	False	False	False	11780.81640625	7504.8447265625	NaN	NaN	NaN	NaN	21996.642578125	24860.650390625	54968.1015625	28267.841796875	2433.83056640625	208290.34375	1797.8	1679.6	NaN	NaN	NaN	NaN	3696.1
P00414	P00414	MT-CO3	Cytochrome c oxidase subunit 3	COX3_HUMAN	0	37.686928	0	0	0	0	0	0	0	0	0	0	0	1	True	True	True	True	True	True	True	True	True	True	True	True	NaN	NaN	NaN	NaN	NaN	NaN	NaN	NaN	NaN	NaN	NaN	2933.030517578125	NaN	NaN	NaN	NaN	NaN	NaN	NaN
P00439	P00439	PAH	Phenylalanine-4-hydroxylase	PH4H_HUMAN	0.007666417352281227	30.775871	0	0	0	0	0	0	1	2	0	0	2	1	False	False	False	False	False	False	False	False	False	False	False	False	NaN	NaN	NaN	NaN	NaN	NaN	13001.05078125	11697.4287109375	NaN	NaN	4323.18115234375	18672.314453125	NaN	NaN	NaN	NaN	NaN	NaN	389.9
P00441	P00441	SOD1	Superoxide dismutase [Cu-Zn]	SODC_HUMAN	0	48.939335	7	9	4	5	6	6	4	5	5	4	5	4	False	False	False	False	False	False	False	False	False	False	False	False	103658.15625	205026.53125	90775.2734375	168983.765625	207260.140625	212471.65625	128619.84375	240427.796875	186079.0625	130321.2734375	123149.828125	171797.46875	43284.6	74823.3	36175.8	67679.2	94814.5	82148.9	51936.4
P00450	P00450	CP	Ceruloplasmin	CERU_HUMAN	0	54.35099	94	96	95	71	70	66	82	67	89	77	82	66	False	False	False	False	False	False	False	False	False	False	False	False	44377812	38711132	76633344	38250012	46252100	23861370	30024120	11679548	36979348	32803236	23253794	14563360	11189507.9	10382042.5	19517311.5	9308625.9	10378882.9	5062865.8	7334469.1
P00480	P00480	OTC	Ornithine transcarbamylase, mitochondrial	OTC_HUMAN	0	51.469387	2	0	0	3	1	1	18	17	9	6	19	16	False	False	False	False	False	False	False	False	False	False	False	False	7617.40869140625	NaN	NaN	234087.703125	15811.0400390625	28081.923828125	115179.6328125	175138.71875	30351.853515625	30567.986328125	106943.3984375	90494.1484375	285.8	NaN	NaN	10753.6	592.9	1455.6	42507.7
P00488	P00488	F13A1	Coagulation factor XIII A chain	F13A_HUMAN	0	54.765293	40	30	41	29	21	25	44	29	43	41	43	36	False	False	False	False	False	False	False	False	False	False	False	False	436997.3125	163981.484375	1001244.75	246343.46875	215722.765625	386613.9375	1210750.75	187272.171875	1055968.5	1549597.125	633582.9375	441174.5	92877	32024	200661.9	50466.3	36266.6	73218.7	239379.3
P00491	P00491	PNP	Purine nucleoside phosphorylase	PNPH_HUMAN	0	57.796417	19	17	12	11	11	10	19	18	17	17	19	18	False	False	False	False	False	False	False	False	False	False	False	False	122718.1328125	114131.8515625	128123	75638.2265625	128329.734375	102998.296875	651875.6875	489352.40625	186060.890625	147827.015625	408453.65625	567499.3125	54595.1	45932.2	39963.9	24792.9	39296.7	32186.2	253059.3
P00492	P00492	HPRT1	Hypoxanthine-guanine phosphoribosyltransferase	HPRT_HUMAN	0	49.75335	7	7	4	6	5	5	5	6	5	6	7	7	False	False	False	False	False	False	False	False	False	False	False	False	33755.515625	35662.46875	64013.87890625	28771.015625	30673.994140625	33631.9609375	28960.32421875	43884.4296875	22123.95703125	21248.20703125	47692.875	52118.578125	15821.6	16409.2	107419.5	14579.5	15803.1	19517.3	10945.4
P00505	P00505	GOT2	Aspartate aminotransferase, mitochondrial	AATM_HUMAN	0	51.196777	10	11	7	9	5	6	6	6	8	7	8	14	False	False	False	False	False	False	False	False	False	False	False	False	65805.734375	67283.0078125	102917.7421875	57833.1015625	82773.984375	45225.5234375	30157.265625	34630.26171875	40050.85546875	28982.36328125	35330.76953125	92611.5234375	11875.3	13136.4	34949.3	10270	9496.5	6730.6	4812.2
P00533	P00533	EGFR	Epidermal growth factor receptor	EGFR_HUMAN	0	50.941826	18	18	9	15	11	13	21	17	21	21	21	19	False	False	False	False	False	False	False	False	False	False	False	False	39532.1171875	52056.03515625	35585.39453125	36278.390625	62796.5703125	51736.65625	69520.625	39016.6328125	102356.3359375	70805.609375	131324.65625	38342.8125	12145.5	12707.8	6214.7	7705	12281.9	7651.3	15341.2
P00558	P00558	PGK1	Phosphoglycerate kinase 1	PGK1_HUMAN	0	57.012043	79	76	68	68	51	62	76	67	78	64	80	65	False	False	False	False	False	False	False	False	False	False	False	False	3083175.75	2376008.75	1924845.125	3654178.5	907281	2486960	5443245	2982441.25	3436072.75	3439810	7638734	2726428.25	1866646.1	1521331	1149034.4	2150862.4	455074.1	1393912	3366234
P00568	P00568	AK1	Adenylate kinase isoenzyme 1	KAD1_HUMAN	0	51.814415	9	9	7	9	8	8	6	6	7	6	4	6	False	False	False	False	False	False	False	False	False	False	False	False	197569.75	219905.640625	143772.9375	165875.984375	265047.96875	225598.828125	68350.34375	61662.453125	128409.609375	89525.015625	64471.80078125	144191.890625	87019	122360.5	54633.8	76808.8	96408.2	98350.6	23316.5
P00709	P00709	LALBA	Alpha-lactalbumin	LALBA_HUMAN	0.0005742725880551302	34.71965	0	1	1	1	1	0	0	0	0	0	0	0	True	True	True	True	True	True	True	True	True	True	True	True	NaN	106697.359375	226025.125	7859.64111328125	167484.390625	NaN	NaN	NaN	NaN	NaN	NaN	NaN	NaN	13337.2	28253.1	982.5	20935.5	NaN	NaN
P00734	P00734	F2	Prothrombin	THRB_HUMAN	0	56.154907	25	28	22	16	22	19	16	16	20	17	17	16	False	False	False	False	False	False	False	False	False	False	False	False	5117086.5	9264631	16548352	3631298.75	9749878	6423673	3688893.75	919214.1875	15402981	6919705.5	5746581	1184340.875	1013460.8	1852204	3374278.7	707908	1682070	1293818	710622
P00736	P00736	C1R	Complement C1r subcomponent	C1R_HUMAN	0	51.754765	31	32	32	31	22	26	30	25	29	25	31	25	False	False	False	False	False	False	False	False	False	False	False	False	358882.90625	389765.5	1034711.1875	455282.28125	400223.1875	575152.25	674579.0625	134254.234375	213315.59375	229291.046875	652342.9375	176262.734375	141770	152278.3	375168.8	165528.1	120144.4	214999.5	251865.5
P00738	P00738	HP	Haptoglobin	HPT_HUMAN	0	59.25273	42	41	43	33	29	35	30	22	31	30	26	31	False	False	False	False	False	False	False	False	False	False	False	False	13150436	10391171	172229424	2931493.25	3000465.75	17707770	1662576	118616.84375	917622.625	208799.34375	117988.0859375	627521.5625	6900077.1	5055573.1	77221126.8	1795030.5	1491619.3	8630020	760642.8
P00739	P00739	HPR	Haptoglobin-related protein	HPTR_HUMAN	0	59.06616	10	9	13	4	4	7	5	3	11	5	7	8	False	False	False	False	False	False	False	False	False	False	False	False	439067.84375	111180.953125	2693789.25	142602.8125	114653.4765625	449818.6875	232901.0625	24953.830078125	113177.6484375	113889.171875	95662.6015625	91523.7421875	69744.2	22448.9	547400.8	23337.6	21469.4	76278.5	32115.1
P00740	P00740	F9	Coagulation factor IX	FA9_HUMAN	0	50.6126	12	12	9	8	4	5	8	8	9	12	9	12	False	False	False	False	False	False	False	False	False	False	False	False	924482.625	941225.8125	742979.25	853031.8125	678669.4375	1386546.25	1064070	289182.21875	679300.4375	1301364.375	1202280.75	932120.375	156844.1	165382.1	138900	145057.8	117821.1	256642.6	184422.6
P00742	P00742	F10	Coagulation factor X	FA10_HUMAN	0	50.02752	11	11	12	9	11	9	13	13	13	12	13	12	False	False	False	False	False	False	False	False	False	False	False	False	595367.125	558014.0625	625623.8125	480755.375	698086.25	618437.8125	1202561.375	2013487.125	1513623.75	2122935.75	2294941	1220252.375	106512.6	86915	99726.3	107703.3	118586.1	133804	246373.5
P00746	P00746	CFD	Complement factor D	CFAD_HUMAN	0	48.454353	15	14	13	7	5	5	14	6	13	14	11	7	False	False	False	False	False	False	False	False	False	False	False	False	107761.75	23721.83984375	47087.3203125	30005.1796875	21383.38671875	27580.2578125	64315.07421875	11754.4794921875	32988.94921875	81385.390625	35947.5390625	18910.2109375	330916.8	63799.7	117070.1	35922.2	24941	34690.4	162064.1
P00747	P00747	PLG	Plasminogen	PLMN_HUMAN	0	52.5418	26	29	28	24	25	20	25	26	25	25	26	25	False	False	False	False	False	False	False	False	False	False	False	False	3314908.5	4606373.5	9334182	4824390.5	5973630	3968864.25	5196275	2544018.75	4086766	7867969	2574176	2207508	636677.9	1105812.4	1594955	817920.5	1013871.7	652134.4	927705
P00748	P00748	F12	Coagulation factor XII	FA12_HUMAN	0	49.9724	4	7	6	4	3	3	4	4	6	5	6	4	False	False	False	False	False	False	False	False	False	False	False	False	249742.609375	222144.59375	811354.9375	219318.40625	300493.8125	269310.96875	401681.6875	107689.234375	137221	181141.90625	149071.796875	59645.2109375	26514.3	27089.6	85296.6	25005.6	26152.7	19351.6	43404.5
P00749	P00749	PLAU	Urokinase-type plasminogen activator	UROK_HUMAN	0	46.14611	5	5	6	6	2	1	3	1	4	4	2	0	False	False	False	False	False	False	False	False	False	False	False	False	43513.4375	59545.6328125	85290.203125	54957.3046875	42452.98828125	26884.85546875	17735.947265625	7663.25927734375	15537.5859375	19449.615234375	13753.759765625	NaN	5439.8	6950.6	11815.2	8830.7	3212.4	1075.4	1019.9
P00750	P00750	PLAT	Tissue-type plasminogen activator	TPA_HUMAN	0	53.46097	3	3	3	3	2	1	5	5	5	4	4	5	False	False	False	False	False	False	False	False	False	False	False	False	16605.87890625	3274.6240234375	13481.9150390625	5386.52001953125	35295.2109375	4416.1025390625	37977.671875	43216.07421875	14798.3544921875	8863.8271484375	12227.0712890625	32549.435546875	1768.6	196.9	998.1	543.1	864	158.6	5012.4
P00751	P00751	CFB	Complement factor B	CFAB_HUMAN	0	54.490074	41	44	43	38	41	34	37	32	38	33	37	35	False	False	False	False	False	False	False	False	False	False	False	False	2120061.5	3086983.25	5271490.5	1916923.375	4500913	1718851.625	1376528.5	512574.78125	1116999.75	941352.125	1173498.375	878674.0625	495520.9	735393.7	1192982.8	478243.1	1064674.1	385657.8	356802.7
P00797	P00797	REN	Renin	RENI_HUMAN	0	51.681416	21	8	6	12	0	2	18	15	21	16	21	14	False	False	False	False	False	False	False	False	False	False	False	False	154145.0625	68128.6484375	62112.3203125	63523.99609375	NaN	22171.142578125	258232.609375	101289.6640625	416193.9375	164349.5	455707.5	108855.9453125	65473.8	9777.2	13522.3	22090.1	NaN	2378.8	111155.3
P00813	P00813	ADA	Adenosine deaminase	ADA_HUMAN	0	52.710342	9	9	8	4	7	7	12	11	7	7	12	12	False	False	False	False	False	False	False	False	False	False	False	False	25235.140625	31270.984375	27512.5703125	9323.7744140625	23059.37890625	20243.943359375	42159.65625	76784.21875	14823.3955078125	8774.638671875	59420.515625	38582.7890625	9900.8	12804.6	10124.6	1418.7	10632.9	7331.6	17551.5
P00915	P00915	CA1	Carbonic anhydrase 1	CAH1_HUMAN	0	52.74379	9	6	4	5	2	8	15	10	10	18	15	14	False	False	False	False	False	False	False	False	False	False	False	False	132192.28125	39211.90234375	31367.84765625	10809.0498046875	38662.6015625	259453.796875	576889.0625	114208.4453125	120620.4921875	950305.25	642665.875	199743.515625	16806	3285.8	5563	3206.7	15709.6	67928	156389.9
P00918	P00918	CA2	Carbonic anhydrase 2	CAH2_HUMAN	0	53.70443	16	18	9	12	12	9	15	15	12	15	15	18	False	False	False	False	False	False	False	False	False	False	False	False	169937.59375	449730	118548.859375	133879.328125	460242.40625	171817.078125	164900.984375	259834.359375	91040.265625	128091.6953125	141594.84375	659409.75	62440.6	147753.2	38041.5	41974.8	163143.3	55359.1	64375
P00966	P00966	ASS1	Argininosuccinate synthase	ASSY_HUMAN	0	51.352043	29	24	21	22	14	20	38	40	33	25	37	36	False	False	False	False	False	False	False	False	False	False	False	False	188775.421875	194391.40625	162425.25	162792.328125	128377.859375	207201.8125	1146393.375	2830306.25	358832.15625	277063.90625	1052918	882888.4375	92608.7	88172.9	74441.2	76935.7	43134.4	90885.4	700727.5
P00973	P00973	OAS1	2'-5'-oligoadenylate synthase 1	OAS1_HUMAN	0	40.916786	1	1	0	0	0	0	1	1	1	1	1	1	True	True	True	True	True	True	True	True	True	True	True	True	8444.9296875	25591.2421875	NaN	NaN	NaN	NaN	24670.576171875	12171.5966796875	24918.666015625	18995.677734375	36588.17578125	116531.5390625	422.2	1279.6	NaN	NaN	NaN	NaN	1233.5
P00995	P00995	SPINK1	Serine protease inhibitor Kazal-type 1	ISK1_HUMAN	0	46.377964	1	0	0	0	0	1	1	1	1	1	1	1	True	True	True	True	True	True	True	True	True	True	True	True	2423.51220703125	NaN	NaN	NaN	NaN	2963.013427734375	86657.3046875	45836.359375	19073.904296875	16022.4658203125	32795.7421875	107410.4765625	605.9	NaN	NaN	NaN	NaN	740.8	21664.3
P01008	P01008	SERPINC1	Antithrombin-III	ANT3_HUMAN	0	57.185757	58	63	61	55	52	47	57	48	58	52	54	47	False	False	False	False	False	False	False	False	False	False	False	False	1599242.875	3882696	4695381	1748504.375	2059620.125	2415800.5	2024722.5	657615.3125	1451952.375	2521801.25	1821313.75	735617.375	1163192	2901521	3434175.6	1316338	1537970.7	1873299.3	1517553.2
P01009	P01009	SERPINA1	Alpha-1-antitrypsin	A1AT_HUMAN	0	49.735912	61	70	62	50	53	44	67	57	64	66	69	64	False	False	False	False	False	False	False	False	False	False	False	False	18795980	18688714	34432400	18715196	33001728	18400002	150971568	10537747	22452696	52574412	78827096	24116664	5994531.1	5967069.9	10750145.5	5319384.2	10753528.9	5252726.1	46345662.1
P01011	P01011	SERPINA3	Alpha-1-antichymotrypsin	AACT_HUMAN	0	51.823055	49	44	48	35	29	34	55	33	48	53	53	43	False	False	False	False	False	False	False	False	False	False	False	False	2484172.75	1794146.5	5091857.5	1748947.875	2078383.5	2050933.875	17415998	1285238.125	2650742.5	4992426	8988866	3161445.75	1219398.6	826711.7	2196189.5	851579.9	1000317.3	869611.2	9024319.9
P01019	P01019	AGT	Angiotensinogen	ANGT_HUMAN	0	48.90324	31	27	29	24	25	22	29	24	27	26	30	23	False	False	False	False	False	False	False	False	False	False	False	False	4077511.25	2595089	6911250.5	3208160	3917749	1020684.125	16145488	1518210.875	2239793.5	4728450	15379065	2010997.375	2043541.7	1427524.9	3755969.7	1779875.8	2396166.6	649964.1	9851794.3
P01023	P01023	A2M	Alpha-2-macroglobulin	A2MG_HUMAN	0	53.599335	174	169	184	146	120	125	138	125	148	129	130	133	False	False	False	False	False	False	False	False	False	False	False	False	97720872	61191016	694721920	103389448	39013952	95967184	31589768	14800238	37712104	27000616	18167900	44428080	29527600.2	18441815.6	189375602.1	29097067.4	11180454.1	25252738	8519136.5
P01024	P01024	C3	Complement C3	CO3_HUMAN	0	57.924732	260	261	258	220	224	196	219	202	237	221	222	202	False	False	False	False	False	False	False	False	False	False	False	False	78211584	74197384	132398304	68919520	86195296	39985596	31333608	12259413	33473182	28786212	18108078	13316878	24706251.3	24500217.1	42461315.7	22955938.1	27713318.8	12436431.1	10674365.9
P01031	P01031	C5	Complement C5	CO5_HUMAN	0	54.769524	143	152	139	117	122	108	122	111	137	135	133	122	False	False	False	False	False	False	False	False	False	False	False	False	7144236	8637895	14647525	8258510.5	10294795	4906356	4768021	1779379.25	8247536.5	10109734	5375138	3847878.25	1962593	2465149.8	3903327.8	2284616.6	2796762.7	1280514.8	1276665.5
P01033	P01033	TIMP1	Metalloproteinase inhibitor 1	TIMP1_HUMAN	0	45.27518	3	3	3	3	3	3	3	3	3	3	3	3	False	False	False	False	False	False	False	False	False	False	False	False	582675.3125	438213.09375	1003952.3125	1372448.75	495935.375	1317385	2727756	656538.5625	2564190	3045546.75	3554768.5	1028520	122049.4	98902.6	225080.6	192147.4	104220.2	216681.4	409363.3
P01034	P01034	CST3	Cystatin-C	CYTC_HUMAN	0	46.439903	8	7	6	7	6	4	8	7	8	7	7	8	False	False	False	False	False	False	False	False	False	False	False	False	458998.3125	477558.3125	674718.0625	341434.75	591386.625	273618.78125	612046.875	333889.96875	238002.15625	379582.03125	579171.875	495995.9375	278267.9	297348.6	319572.3	211084	323462.5	141587.8	447163.4
P01040	P01040	CSTA	Cystatin-A	CYTA_HUMAN	0	51.459824	10	12	8	10	11	13	4	4	6	5	5	14	False	False	False	False	False	False	False	False	False	False	False	False	81495.3125	206971.4375	107256.328125	106209.8359375	167585.890625	176191.109375	28932.48828125	20426.859375	52455.99609375	44953.3203125	29996.388671875	1543765.375	49562.7	121261.2	59095.4	52614.7	107026.2	98620.7	13276.6
P01042	P01042	KNG1	Kininogen-1	KNG1_HUMAN	0	49.056004	16	19	20	13	17	15	13	14	14	13	13	14	False	False	False	False	False	False	False	False	False	False	False	False	1169508.625	2044002.125	2608067	1235026.625	2772547.75	926944.5625	1398009.375	560769.0625	1351972.125	1497584	923149.125	596276.75	223602.6	377233.9	448608.8	218707.5	476941.7	158153.1	280529.4
P01111	P01111	NRAS	GTPase NRas	RASN_HUMAN	0	54.03483	11	12	9	9	11	11	11	11	11	9	11	9	False	False	False	False	False	False	False	False	False	False	False	False	747522.6875	1387481	604385	928474.8125	1177411.5	925621.125	1076251.25	1811222.5	774551.3125	741133.3125	1117256.75	1093802.75	335856.9	627889.8	305517.1	412278.7	577402	450865.3	540493.3
P01112	P01112	HRAS	GTPase HRas	RASH_HUMAN	0	46.414207	2	3	2	3	4	4	3	3	3	3	3	3	False	False	False	False	False	False	False	False	False	False	False	False	179598.390625	236934.484375	211874.5625	147413.8125	67052.90625	185597.546875	73843.7734375	74941.5078125	103900.7421875	91854.703125	61958.07421875	42695.94921875	8617.5	67324.5	12390	39368.6	38781.4	64634.9	29575
P01116	P01116	KRAS	GTPase KRas	RASK_HUMAN	0	48.292404	7	7	6	7	4	3	6	6	7	7	7	7	False	False	False	False	False	False	False	False	False	False	False	False	600013.8125	1064207.875	709080.375	645938.625	368212.0625	611152.75	951235.5	1211764.75	497160.125	462916.9375	751684.4375	729999.625	224788.4	541495.1	1782286.6	78497.2	37544.6	289062	776341.6
P01130	P01130	LDLR	Low-density lipoprotein receptor	LDLR_HUMAN	0	53.729794	12	9	7	5	4	9	14	13	10	12	14	12	False	False	False	False	False	False	False	False	False	False	False	False	161600.15625	92826.2109375	104467.3125	58408.58984375	77398.8125	136969.15625	437785.03125	338354.84375	133474.65625	166558.0625	626367.5	256499.71875	14164.3	8440.2	8216.8	3275	4919.3	13108.9	41920.9
P01133	P01133	EGF	Pro-epidermal growth factor	EGF_HUMAN	0	53.204327	32	27	29	25	27	21	23	19	20	24	20	20	False	False	False	False	False	False	False	False	False	False	False	False	496030.96875	279294.96875	590551.6875	415583.46875	497215.09375	153003.28125	145233.6875	57390.84375	97708.1640625	162900.34375	110955.1328125	69869.3046875	96495.1	41086.8	85564.3	69432.4	82083.8	24575.1	22527.5
P01215	P01215	CGA	Glycoprotein hormones alpha chain	GLHA_HUMAN	0	39.350624	0	1	1	1	1	1	2	2	1	1	2	2	False	False	False	False	False	False	False	False	False	False	False	False	NaN	13020.6044921875	23211.419921875	16376.470703125	62910.92578125	37324.82421875	139042.75	153834.921875	14862.5673828125	20404.521484375	227641.046875	85629.4765625	NaN	3255.2	5802.9	4094.1	15727.7	9331.2	52734.4
P01236	P01236	PRL	Prolactin	PRL_HUMAN	0	52.98332	16	14	13	12	8	9	15	15	16	16	17	12	False	False	False	False	False	False	False	False	False	False	False	False	99426.015625	41553.61328125	120801.2421875	75301.53125	26899.80078125	18240.330078125	745896	69300.4765625	293790.5625	129829.9140625	723772.8125	39763.8515625	113880.3	47452.9	126882.8	84466.9	31634.1	19030.7	845101.9
P01344	P01344	IGF2	Insulin-like growth factor II	IGF2_HUMAN	0	49.152157	3	2	2	2	2	2	3	2	4	2	4	2	False	False	False	False	False	False	False	False	False	False	False	False	18915.404296875	29384.46875	76959.2734375	24868.58984375	28898.748046875	33266.48828125	137090.9375	16505.8984375	112157.0234375	75977.46875	140512.6875	35263.7421875	4460.5	5902.7	15798	5087.3	6483.1	7392.6	32741.7
P01591	P01591	JCHAIN	Immunoglobulin J chain	IGJ_HUMAN	0	46.34841	5	4	6	5	4	5	4	4	4	4	4	4	False	False	False	False	False	False	False	False	False	False	False	False	1849275.125	889018.625	14869916	549299.6875	685611.8125	2365710	592677.9375	39478.28125	245521.359375	167341.046875	513666.9375	170460.578125	543522.6	273074.2	4893606.1	201837.9	241192.1	849437.6	219875.9
P01593;P01594	P01593;P01594	IGKV1D-33;IGKV1-33	Immunoglobulin kappa variable 1D-33;Immunoglobulin kappa variable 1-33	KVD33_HUMAN;KV133_HUMAN	0	43.443844	2	2	2	2	2	1	1	2	2	2	1	2	True	True	True	True	True	True	True	True	True	True	True	True	2772379.25	1791299.875	14470020	2446374.75	1288189.375	1772997.25	3031036.25	958097.5625	1432490.625	2192710	1004784.5	582193.3125	559665.6;559665.6	593449.3;593449.3	2699849.3;2699849.3	671883.7;671883.7	798625.5;798625.5	625710.2;625710.2	1069685.9;1069685.9
P01597;P04432	P01597;P04432	IGKV1-39;IGKV1D-39	Immunoglobulin kappa variable 1-39;Immunoglobulin kappa variable 1D-39	KV139_HUMAN;KVD39_HUMAN	0	46.409363	3	3	3	3	3	3	3	3	3	3	3	3	False	False	False	False	False	False	False	False	False	False	False	False	219863.90625	350134.9375	743407.125	158623.109375	220164.890625	97075.234375	511498.625	183445	192471	406719.5625	175182.03125	92669.46875	151307.4;151307.4	225106.5;225106.5	478866.3;478866.3	97876.6;97876.6	121064;121064	45187.2;45187.2	308724.8;308724.8
P01599	P01599	IGKV1-17	Immunoglobulin kappa variable 1-17	KV117_HUMAN	0	51.342617	7	7	6	4	4	3	4	6	4	5	5	4	False	False	False	False	False	False	False	False	False	False	False	False	712222.25	238971.078125	1048916.125	203836.109375	303857.375	187919.109375	229958.578125	185328.59375	217546.625	299935	216186.40625	164042.09375	635552.9	147202.2	840503.2	204885.9	207826.3	122203.6	169895.7
P01601	P01601	IGKV1D-16	Immunoglobulin kappa variable 1D-16	KVD16_HUMAN	0	45.802265	1	1	1	1	1	1	1	1	1	1	1	1	True	True	True	True	True	True	True	True	True	True	True	True	364990	104332.6328125	1526916.5	193432.65625	207060.59375	232448.4375	484870.25	55002.26953125	175427.75	181333.828125	193027.25	181012.25	72998	20866.5	305383.3	38686.5	41412.1	46489.7	96974
P01602	P01602	IGKV1-5	Immunoglobulin kappa variable 1-5	KV105_HUMAN	0	45.329422	5	4	5	4	4	4	5	4	3	4	3	4	False	False	False	False	False	False	False	False	False	False	False	False	235739.90625	183204.59375	515567.28125	140104.09375	98437.1953125	119308.1328125	962433.375	78398.2265625	180206.125	188605.484375	81515.0234375	68763.5625	238419.6	203764.7	587755.9	138712.1	108010.4	117782	1133545.2
P01619	P01619	IGKV3-20	Immunoglobulin kappa variable 3-20	KV320_HUMAN	0	48.234123	10	10	10	10	10	10	10	10	10	10	10	9	False	False	False	False	False	False	False	False	False	False	False	False	14186495	18093188	34274008	9464040	9978393	8755770	11910395	5660958	10120384	6698190	5112258.5	3313172.75	8508666	10643116.6	21417467.6	6833141.8	5865391.4	4823122.8	9369904.2
P01624	P01624	IGKV3-15	Immunoglobulin kappa variable 3-15	KV315_HUMAN	0	47.3833	5	5	5	5	5	5	4	5	5	4	5	5	False	False	False	False	False	False	False	False	False	False	False	False	4196576.5	3820055.75	13025539	3600574	3044147	2277706	6897374	2080952	3599519.5	2008806.875	1601487.75	1551052	4402057	3737068.3	12386861.3	3307713.7	3002323	2134894.8	4883042.4
P01700	P01700	IGLV1-47	Immunoglobulin lambda variable 1-47	LV147_HUMAN	0	45.766716	4	5	5	4	4	4	4	4	4	5	3	4	False	False	False	False	False	False	False	False	False	False	False	False	4088923.75	6230369	10182854	2092364.5	2074260.375	2175137.5	7142852.5	865441.3125	3959518.25	3187395.25	3077963.25	1958228.125	1478439.1	2211848.7	4428978.4	954563.5	1487693.2	813626	2001494.5
P01701	P01701	IGLV1-51	Immunoglobulin lambda variable 1-51	LV151_HUMAN	0	47.899124	10	10	8	8	4	6	8	7	8	8	8	8	False	False	False	False	False	False	False	False	False	False	False	False	829971.9375	785177.6875	391374.1875	726893.8125	177951.890625	329278.9375	1871547.75	257298.46875	416547.3125	878426.5	572507.4375	420406.90625	527381.3	463869.9	697390.4	510803.9	217222.1	292724.4	1315645.7
P01703	P01703	IGLV1-40	Immunoglobulin lambda variable 1-40	LV140_HUMAN	0	40.676525	2	2	2	2	2	1	2	1	2	2	1	1	True	True	True	True	True	True	True	True	True	True	True	True	883461.5	763830.3125	1932414.375	450053.21875	781265.125	367820.59375	992747.5625	343307.9375	917482.9375	407685.15625	345835.5	314604.34375	154406.5	133361.8	373926.6	114435.4	167410.1	79777.2	191845.5
P01704	P01704	IGLV2-14	Immunoglobulin lambda variable 2-14	LV214_HUMAN	0	46.85664	4	2	3	4	3	2	2	3	3	4	2	2	False	False	False	False	False	False	False	False	False	False	False	False	899047.8125	47260.3828125	145136.796875	546562.6875	505901.84375	418549.125	40612.46875	647514.3125	1053160.25	1027980.125	511328.53125	16715.90625	947320.9	44933.7	178720.5	609360.5	534881	449391.8	43487.9
P01705	P01705	IGLV2-23	Immunoglobulin lambda variable 2-23	LV223_HUMAN	0	46.427593	3	3	0	2	2	2	2	2	2	2	1	2	False	False	False	False	False	False	False	False	False	False	False	False	449392.1875	16639.59375	NaN	81315.546875	119080.6796875	175383.0625	227880.25	50990.02734375	80762.640625	155608.328125	92848.6953125	48718.875	220580.9	57082.8	NaN	44030.4	61899.1	78300.1	122223.8
P01706	P01706	IGLV2-11	Immunoglobulin lambda variable 2-11	LV211_HUMAN	0	44.857304	2	3	4	3	2	2	3	2	3	2	3	2	False	False	False	False	False	False	False	False	False	False	False	False	165370.59375	154565.09375	349575.0625	113646.234375	88205.09375	128249.6484375	189563.984375	65298.8515625	147554.078125	86032.0078125	76085.3828125	53363.5546875	53128.9	40927.5	125762.5	47882.8	37882.1	51827.7	69679.7
P01709	P01709	IGLV2-8	Immunoglobulin lambda variable 2-8	LV208_HUMAN	0	55.27084	3	3	3	3	2	3	3	3	3	2	3	3	True	True	True	True	True	True	True	True	True	True	True	True	586403.8125	497706.71875	1678669.5	201141.90625	596588.625	501809.25	727183.0625	249653.09375	364773.8125	194308.359375	242735.421875	192866.203125	493911.3	413242	1449540.7	199932.3	462190.5	469113.2	656311.2
P01714	P01714	IGLV3-19	Immunoglobulin lambda variable 3-19	LV319_HUMAN	0	49.34544	3	4	4	4	3	4	4	4	4	2	3	3	False	False	False	False	False	False	False	False	False	False	False	False	106668.59375	113143.4375	361600.21875	74027.7265625	80743.0703125	73979.65625	207710.1875	40786.0078125	112850.3203125	52234.59765625	55773.21875	84628.25	42688.9	60480.7	170033	33851	31706.7	44375.5	99973.6
P01715	P01715	IGLV3-1	Immunoglobulin lambda variable 3-1	LV301_HUMAN	0	47.2875	1	1	1	1	1	1	1	1	0	1	0	1	True	True	True	True	True	True	True	True	True	True	True	True	35614.9140625	35866.94921875	120950.75	63224.234375	64830.98046875	43208.9296875	19211.39453125	14895.5615234375	NaN	18659.517578125	NaN	11689.71484375	5935.8	5977.8	20158.5	10537.4	10805.2	7201.5	3201.9
P01717	P01717	IGLV3-25	Immunoglobulin lambda variable 3-25	LV325_HUMAN	0	47.91626	5	5	5	5	5	5	5	5	5	3	5	5	False	False	False	False	False	False	False	False	False	False	False	False	221704.296875	226402.671875	1596042.125	161227.25	166777.6875	166387.0625	500339.5	148563.21875	269254.75	290999	164644.875	191272.640625	125021.3	130483.6	915039.6	93099.5	125532.8	129238.2	277175.5
P01718	P01718	IGLV3-27	Immunoglobulin lambda variable 3-27	LV327_HUMAN	0	38.298435	1	1	1	0	0	0	0	0	1	1	1	1	True	True	True	True	True	True	True	True	True	True	True	True	25689.3984375	23919.07421875	118653.6015625	NaN	NaN	NaN	NaN	NaN	19055.830078125	26413.29296875	9852.19140625	14831.3564453125	4281.6	3986.5	19775.6	NaN	NaN	NaN	NaN
P01721	P01721	IGLV6-57	Immunoglobulin lambda variable 6-57	LV657_HUMAN	0	47.173805	2	2	3	3	2	2	2	2	3	2	2	2	False	False	False	False	False	False	False	False	False	False	False	False	137990.6875	204892.703125	525614.5	232111.03125	72210.1953125	191389.03125	258515.796875	85768.2890625	407749.40625	247853.484375	58003.68359375	137523.71875	43204.1	64285	119947.7	80127.6	25830.6	71135.5	92298.2
P01742	P01742	IGHV1-69	Immunoglobulin heavy variable 1-69	HV169_HUMAN	0	50.88616	4	4	4	4	4	4	4	4	4	4	4	4	False	False	False	False	False	False	False	False	False	False	False	False	42213.1796875	276146.09375	813681.75	746543.625	218586.390625	334394.5	62036.6953125	246129.078125	191279.6875	13900.7509765625	86933.4765625	20066.265625	41224.5	145194.8	373102	376486.6	143412.6	175415.8	78726.4
P01743	P01743	IGHV1-46	Immunoglobulin heavy variable 1-46	HV146_HUMAN	0	44.396225	2	1	2	1	1	1	2	1	2	2	2	1	False	False	False	False	False	False	False	False	False	False	False	False	575512.1875	354329.625	1228543.875	226342.171875	294745.34375	278031.3125	609159.4375	175505.640625	391327.375	309833.96875	216273.9375	183452.046875	148610.5	92282.4	338332.7	58949.1	76764.1	72411.1	162670.4
P01768;P0DP02;P0DP03	P01768;P0DP02;P0DP03	IGHV3-30;IGHV3-30-3;IGHV3-30-5	Immunoglobulin heavy variable 3-30;Immunoglobulin heavy variable 3-30-3;Immunoglobulin heavy variable 3-30-5	HV330_HUMAN;HVC33_HUMAN;HVC05_HUMAN	0	50.735523	7	7	9	5	7	7	6	5	7	6	6	5	False	False	False	False	False	False	False	False	False	False	False	False	4052898.25	2082004	11629654	2825892.75	3045502	2427585	8413673	1632227.75	4551117	1982104.75	4295609	2586827	2890178.9;2890178.9;2890178.9	1909429.8;1909429.8;1909429.8	8847580.6;8847580.6;8847580.6	2046783;2046783;2046783	2181084.1;2181084.1;2181084.1	1695347.1;1695347.1;1695347.1	7998882.9;7998882.9;7998882.9
P01780	P01780	IGHV3-7	Immunoglobulin heavy variable 3-7	HV307_HUMAN	0	51.400314	9	9	9	6	7	7	6	7	8	8	7	6	False	False	False	False	False	False	False	False	False	False	False	False	5272456.5	4262751.5	9176136	3520906	3773287.25	2249001.5	7933044	1679868.25	3773670.25	2954996.25	3548601	2861359.5	4927240.1	3741341.6	9199851.7	2699972.4	3179137.8	1906396	6143223
P01814	P01814	IGHV2-70	Immunoglobulin heavy variable 2-70	HV270_HUMAN	0	46.923744	2	1	2	0	1	2	2	0	2	2	1	2	True	True	True	True	True	True	True	True	True	True	True	True	16005.3125	3256.37841796875	9208.5185546875	NaN	16252.7060546875	23493.05859375	14340.0224609375	NaN	29937.423828125	37410.4765625	4672.3251953125	14106.859375	3848.4	274.3	5357.9	NaN	2997.5	4097.1	3224.5
P01817	P01817	IGHV2-5	Immunoglobulin heavy variable 2-5	HV205_HUMAN	0	47.603416	4	4	4	3	2	2	2	0	3	3	0	0	False	False	False	False	False	False	False	False	False	False	False	False	85427.0234375	31658.78515625	233550.703125	34366.4921875	34289.60546875	76507.75	40459.1171875	NaN	60178.94921875	27268.28515625	NaN	NaN	22328.5	6379.8	39046.2	22127.6	2863.6	29282.1	2297.1
P01833	P01833	PIGR	Polymeric immunoglobulin receptor	PIGR_HUMAN	0	52.667576	29	30	32	23	27	22	18	15	20	14	17	15	False	False	False	False	False	False	False	False	False	False	False	False	2743666	2303614.75	12308956	1518144	1940760.875	2437236.5	850123.75	104766.078125	207152.171875	241232.953125	626536	273439.71875	672734.8	541739.8	2724436.4	362479.8	432594.8	525677.5	189523.6
P01834	P01834	IGKC	Immunoglobulin kappa constant	IGKC_HUMAN	0	45.731724	4	4	4	4	4	4	4	4	4	3	4	4	False	False	False	False	False	False	False	False	False	False	False	False	120380296	99685984	258693616	84271824	85004400	39576000	89359280	36585320	57201628	53406792	46895448	34727240	80431840.8	74380698.4	232100624.4	64767294.9	61472284	37257596.3	95407372.8
P01859	P01859	IGHG2	Immunoglobulin heavy constant gamma 2	IGHG2_HUMAN	0	51.56379	16	16	15	13	13	12	12	11	15	16	14	14	False	False	False	False	False	False	False	False	False	False	False	False	29018634	24728398	63500796	20394656	26376832	9354426	44017048	7833920	25733714	24581980	24018896	13329936	23644159.2	17015412.6	48109149.2	16613149.6	23836279.4	6747427.3	36713659
P01860	P01860	IGHG3	Immunoglobulin heavy constant gamma 3	IGHG3_HUMAN	0	44.487453	13	16	12	8	10	8	9	8	11	8	10	8	False	False	False	False	False	False	False	False	False	False	False	False	9411435	13144218	62156324	14951979	12628743	6681711	12293314	3595373	9719094	10259759	10266352	3454525.75	3785787.8	3958320.7	29175938.5	5523766.6	7759182.1	2638513	5540161.5
P01861	P01861	IGHG4	Immunoglobulin heavy constant gamma 4	IGHG4_HUMAN	0	49.085922	10	13	12	8	11	6	10	10	12	9	11	10	False	False	False	False	False	False	False	False	False	False	False	False	2811636	5330527	36887156	2121586	5491028.5	819749.6875	12731058	559505.25	1926485.625	581229.625	7421052.5	2877644.25	946328.4	1769636.3	11554962.6	694769.5	1746565.7	266482.7	4062076.6
P01871	P01871	IGHM	Immunoglobulin heavy constant mu	IGHM_HUMAN	0	50.36622	34	33	44	19	24	28	17	14	17	16	19	21	False	False	False	False	False	False	False	False	False	False	False	False	9035633	5373142.5	199653488	3871124.25	4054222	40494076	1550836.125	64871.3828125	231403.84375	303619.03125	413426.53125	1233109.375	3504598.6	2264494.6	75684707.2	1439735.7	1566242.8	14549354.3	579512.1
P01876	P01876	IGHA1	Immunoglobulin heavy constant alpha 1	IGHA1_HUMAN	0	55.25475	7	6	6	5	6	4	6	4	5	6	6	6	False	False	False	False	False	False	False	False	False	False	False	False	28930616	21187024	114255528	10026304	17566224	11906207	6347668.5	1901923.375	8116302.5	13058076	8737555	5981327	7393323.2	5307338.7	28552625.7	2679437.1	4814308	3219445.9	1624313.8
P01877	P01877	IGHA2	Immunoglobulin heavy constant alpha 2	IGHA2_HUMAN	0	48.392174	16	16	16	10	13	10	10	9	12	12	11	10	False	False	False	False	False	False	False	False	False	False	False	False	23252434	15418470	99598336	8697498	13029049	9270046	4871533.5	1589781.125	6772541.5	12490902	8278808	5553537.5	6096315.2	4318769	25998744.7	2487600	3745105.4	2548961	1339423.6
P01889	P01889	HLA-B	HLA class I histocompatibility antigen, B alpha chain	HLAB_HUMAN	0	51.87805	3	2	3	3	2	2	3	3	3	3	3	3	False	False	False	False	False	False	False	False	False	False	False	False	50038.06640625	23017.5625	48419.92578125	39861.921875	17894.099609375	47572.55078125	19115.93359375	11502.013671875	52489.828125	17255.15625	20115.287109375	41763.8515625	7892.1	1782	8891.3	5951.4	1717.4	4948.4	3556.3
P01903	P01903	HLA-DRA	HLA class II histocompatibility antigen, DR alpha chain	DRA_HUMAN	0	44.426003	10	9	9	9	11	10	6	1	7	8	5	6	False	False	False	False	False	False	False	False	False	False	False	False	417166.125	657331.6875	466368.96875	598426.1875	1101854.375	725801.9375	31365.7890625	7521.80029296875	60628.765625	46127.28515625	15434.3291015625	43314.7890625	183895.7	283479	226868.3	221850.3	481043	278030.9	10958.1
P01909	P01909	HLA-DQA1	HLA class II histocompatibility antigen, DQ alpha 1 chain	DQA1_HUMAN	0.00019312475859405175	35.50434	0	0	0	0	0	1	0	0	0	0	0	0	True	True	True	True	True	True	True	True	True	True	True	True	NaN	NaN	NaN	NaN	NaN	47904.27734375	NaN	NaN	NaN	NaN	NaN	NaN	NaN	NaN	NaN	NaN	NaN	5322.7	NaN
P01911	P01911	HLA-DRB1	HLA class II histocompatibility antigen, DRB1 beta chain	DRB1_HUMAN	0	48.169487	16	10	7	14	10	10	10	1	4	12	3	6	False	False	False	False	False	False	False	False	False	False	False	False	901032.3125	1044445.75	921377.625	666367.9375	2001701.25	700609.125	57784.80859375	3016.0029296875	114263.515625	96845.359375	35534.78515625	53815.328125	361159.1	224503.6	183951.3	263065.5	648841.4	158424.1	22025.1
P01920	P01920	HLA-DQB1	HLA class II histocompatibility antigen, DQ beta 1 chain	DQB1_HUMAN	0	38.651615	1	2	0	3	2	5	0	0	0	0	0	2	False	False	False	False	False	False	False	False	False	False	False	False	59142.01171875	3038.883056640625	NaN	25521.205078125	51784.828125	81221.6875	NaN	NaN	NaN	NaN	NaN	14547.923828125	1805.9	4204.6	NaN	5889.5	20826.5	26113.6	NaN
P02008	P02008	HBZ	Hemoglobin subunit zeta	HBAZ_HUMAN	0	49.78747	8	7	2	5	0	1	13	12	9	10	14	11	False	False	False	False	False	False	False	False	False	False	False	False	39444.9375	20662.98828125	7274.392578125	12609.951171875	NaN	16998.4140625	865165.3125	406891.3125	38368.67578125	170080.984375	2672419.25	220083.3125	21250.5	9489.4	1431.3	6891.8	NaN	2253.2	573053.4
P02042	P02042	HBD	Hemoglobin subunit delta	HBD_HUMAN	0	52.751514	9	8	10	7	3	10	8	5	7	9	9	6	False	False	False	False	False	False	False	False	False	False	False	False	268503.09375	479225.4375	8059237.5	233331.328125	44697.91796875	5086872	406880.53125	21276.283203125	96119.6640625	2193860.25	6240672.5	49170.796875	106255.8	155480.7	3357579.1	68545.6	10816.8	1924366.6	151471.6
P02100	P02100	HBE1	Hemoglobin subunit epsilon	HBE_HUMAN	0	48.32573	5	0	1	1	0	0	15	14	8	10	15	15	False	False	False	False	False	False	False	False	False	False	False	False	30266.60546875	NaN	1072404.375	51886.28125	NaN	NaN	395986.90625	209750.15625	32597.439453125	24590.64453125	1109806.625	250161.90625	8569.2	NaN	40361.6	1952.8	NaN	NaN	235993.5
P02144	P02144	MB	Myoglobin	MYG_HUMAN	0	43.989258	1	1	1	1	1	1	1	1	1	0	0	1	True	True	True	True	True	True	True	True	True	True	True	True	15261.083984375	40304.6171875	26996.611328125	29822.48828125	54336.1015625	11275.74609375	44863.95703125	31573.80859375	46895.57421875	NaN	NaN	31675.23046875	1526.1	4030.5	2699.7	2982.2	5433.6	1127.6	4486.4
P02452	P02452	COL1A1	Collagen alpha-1(I) chain	CO1A1_HUMAN	0	52.170647	14	13	13	19	11	13	28	21	21	26	32	20	False	False	False	False	False	False	False	False	False	False	False	False	148458.5625	139945.21875	364687.0625	226564.890625	217056.21875	123671.796875	2201653.5	697771.875	447616.4375	1110850.625	3745783.75	525190.625	9972.2	9886.7	21800.3	15566.8	14482.9	7509.7	159432.1
P02458	P02458	COL2A1	Collagen alpha-1(II) chain	CO2A1_HUMAN	0	56.0303	7	7	1	9	3	1	9	7	6	9	6	1	False	False	False	False	False	False	False	False	False	False	False	False	30639.322265625	30941.76171875	6882.95654296875	16351.40234375	29295.23046875	3852.394287109375	14123.8388671875	14820.6328125	11068.7451171875	29165.744140625	11375.2431640625	7745.58251953125	2808.9	3484.6	26.5	2024.4	653	14.8	3062.6
P02461	P02461	COL3A1	Collagen alpha-1(III) chain	CO3A1_HUMAN	0	56.949528	13	13	13	10	9	8	17	17	14	17	19	15	False	False	False	False	False	False	False	False	False	False	False	False	166149.84375	154179.484375	454551.9375	294067.21875	310056.8125	191386.5625	2201909.25	595876.1875	368095.6875	496619.5	1667958.75	456128.25	12326.2	11881	33464.4	22902	20644.9	14998	196291.2
P02511	P02511	CRYAB	Alpha-crystallin B chain	CRYAB_HUMAN	0	48.041553	30	28	22	15	17	17	15	13	18	20	15	17	False	False	False	False	False	False	False	False	False	False	False	False	787856.625	578995.375	721790.8125	405049.34375	451413.15625	616606.375	202555.9375	48369.71484375	354072.15625	385359.59375	110028.609375	90573.8984375	1018510	729754.4	892457.8	396433.7	432653.5	574899.1	275536.8
P02533	P02533	KRT14	Keratin, type I cytoskeletal 14	K1C14_HUMAN	0	54.602318	68	68	51	70	53	48	51	48	64	53	47	94	False	False	False	False	False	False	False	False	False	False	False	False	3371168	4316431.5	3011315.5	10404964	3977561.75	2890804	1411211	1090507.75	2844240.25	1856115.125	1080955.625	139303392	1203769.9	2585632.4	1078031.5	2836631.3	1656365.1	1086534.7	593457.7
P02538	P02538	KRT6A	Keratin, type II cytoskeletal 6A	K2C6A_HUMAN	0	51.141773	77	85	66	74	66	63	61	58	69	64	47	95	False	False	False	False	False	False	False	False	False	False	False	False	3066425	12800184	3415230.5	10479008	3779298.75	5282961	1374773.125	1013365.5	1466130.125	3434402	509810.9375	134387664	1169970.7	4067139.4	1039566.8	3256085	1441053.3	1469960.2	588562.5
P02545	P02545	LMNA	Prelamin-A/C	LMNA_HUMAN	0	59.25273	52	54	48	48	37	46	28	25	45	39	24	70	False	False	False	False	False	False	False	False	False	False	False	False	114010.5703125	144919.09375	216171.140625	136979.46875	93540.6015625	111972.375	43938.30859375	37450.73046875	66816.0390625	62232.453125	44031.5625	1198106.375	52452.4	111090.8	102087.2	60353.2	40694	49308.8	14991.9
P02549	P02549	SPTA1	Spectrin alpha chain, erythrocytic 1	SPTA1_HUMAN	0	57.098866	14	1	3	2	2	11	2	3	2	2	4	2	False	False	False	False	False	False	False	False	False	False	False	False	152713.578125	125272.8828125	118317.2890625	135472.59375	689183.8125	581223.625	197981.609375	59314.90234375	67331.28125	18510.486328125	51445.19921875	55903.25	4558.9	2617.6	2424.5	2742.3	16191.8	23812.8	4581.5
P02647	P02647	APOA1	Apolipoprotein A-I	APOA1_HUMAN	0	48.434967	90	90	88	72	70	68	73	71	71	69	75	68	False	False	False	False	False	False	False	False	False	False	False	False	88577376	94969280	194011648	85660864	124119960	64777004	62378564	32255344	32707930	28010544	37431208	45446652	72913224.5	81642715.9	152499157.1	87792917.2	118796948.9	58667041.5	60136776.8
P02649	P02649	APOE	Apolipoprotein E	APOE_HUMAN	0	48.54789	46	45	48	37	35	37	45	43	48	36	48	40	False	False	False	False	False	False	False	False	False	False	False	False	1803400.875	970233.8125	3001916.75	1685553.25	944465	1832137.5	7424136.5	5150388.5	3370623.25	2009692.375	14141946	3557096.75	1205492.8	651911.9	2010528.5	1183289.2	641416.4	1226159	4991177.4
P02652	P02652	APOA2	Apolipoprotein A-II	APOA2_HUMAN	0	53.56518	14	14	14	14	12	12	13	14	13	14	14	14	False	False	False	False	False	False	False	False	False	False	False	False	13685641	16618563	15583704	15293090	12580776	12795605	2781280	2787759	1804810.875	2547847.5	2310795.75	3064674.75	19134296.3	23851170.7	18337851.4	19888640.3	14207626.9	12963757	3466888.1
P02654	P02654	APOC1	Apolipoprotein C-I	APOC1_HUMAN	0	51.331776	12	12	12	8	8	10	9	9	8	9	9	9	False	False	False	False	False	False	False	False	False	False	False	False	1397622	1222176.5	4496713	743018.3125	999779.875	2036749.375	2596289.25	1002675.75	452258	533477.8125	1208370.125	1161788.875	1074600.3	971290.4	2885064.6	1042427.7	1145442.7	2882040.7	2854806
P02655	P02655	APOC2	Apolipoprotein C-II	APOC2_HUMAN	0	52.949986	6	4	7	5	4	6	6	5	5	5	6	6	False	False	False	False	False	False	False	False	False	False	False	False	50848.16015625	36311.72265625	162324.53125	63781.07421875	24058.46484375	110657.4609375	97133.3046875	51002.08203125	22948.60546875	12131.685546875	62330.6640625	96218.9921875	50431.3	14917	139749.3	60741.1	20068	103122.3	83951.9
P02656	P02656	APOC3	Apolipoprotein C-III	APOC3_HUMAN	0	49.202843	7	6	9	6	7	5	4	4	5	6	4	6	False	False	False	False	False	False	False	False	False	False	False	False	384682.125	266432.65625	3034378.75	694000.125	788044.3125	1942931.875	370728.15625	437293	92064.65625	126286.1015625	182830.5625	385905.1875	191907.4	114915.6	2067507.7	293093	553438.9	1061175.9	175046.7
P02671	P02671	FGA	Fibrinogen alpha chain	FIBA_HUMAN	0	54.95721	82	77	77	60	66	55	65	48	77	68	68	65	False	False	False	False	False	False	False	False	False	False	False	False	5314268.5	4326324.5	4394833	4586051.5	2950521.25	3000041	2931776	726489.0625	14918614	3269716.5	3906787.5	3383549.25	1561627	1359525.6	1147133.1	1477717.7	744448.3	764099	779791.6
P02675	P02675	FGB	Fibrinogen beta chain	FIBB_HUMAN	0	50.507626	68	66	56	53	48	48	59	47	72	59	67	61	False	False	False	False	False	False	False	False	False	False	False	False	4058836.75	3429363	3119993.25	4232445.5	1984414	2523979.75	3228216.5	993685.625	12924492	2884295.5	4162654.5	4189836	2596018.4	2433605.4	1970519.2	2634163.9	1249552.2	1437682.7	2101329.8
P02679	P02679	FGG	Fibrinogen gamma chain	FIBG_HUMAN	0	51.61583	45	46	42	42	34	34	46	41	49	42	42	46	False	False	False	False	False	False	False	False	False	False	False	False	7248655.5	5810549	5413847	7242255	3200742.25	3925178	5663748	1643036	25281562	4965147.5	7518628	6764965.5	2500549.3	2084251.1	1743389.1	2283749.8	1049058.1	1184397.5	1761796.2
P02686	P02686	MBP	Myelin basic protein	MBP_HUMAN	0	49.286636	8	10	7	7	7	7	8	8	8	8	8	8	False	False	False	False	False	False	False	False	False	False	False	False	546974.75	467586	636721.125	412273.5625	511288.59375	306864.5	289707.6875	302893.03125	306551.21875	262224.15625	375788.78125	224855.59375	133761.6	118922.1	157625.9	80985	97637.8	61976	69433.5
P02730	P02730	SLC4A1	Band 3 anion transport protein	B3AT_HUMAN	0	47.06183	32	14	13	7	5	24	2	0	5	12	2	0	False	False	False	False	False	False	False	False	False	False	False	False	411352.78125	14963.685546875	26507.2890625	32312.58984375	22521.5	548504.5625	9898.056640625	NaN	12817.5078125	14809.4833984375	6765.3427734375	NaN	279243.6	10134.3	10073.4	3725.5	1747.8	151788.2	679
P02741	P02741	CRP	C-reactive protein	CRP_HUMAN	0	46.389687	13	13	13	9	9	9	10	9	9	10	10	10	False	False	False	False	False	False	False	False	False	False	False	False	1501485.375	1638851	4715972.5	328788.96875	2315366.75	2210120.75	512305.5625	185439.734375	240334.5625	254609.015625	443833.625	350237.90625	1295764.5	1479695.8	3689092.4	282367.4	1630592.3	1522316	419793.1
P02743	P02743	APCS	Serum amyloid P-component	SAMP_HUMAN	0	50.4674	11	11	11	9	13	12	10	8	9	9	10	8	False	False	False	False	False	False	False	False	False	False	False	False	782731	643546.8125	1351901.625	725844.3125	2068431.375	2983702	761436.125	206121.484375	579800.0625	857635.5625	550097.625	414500.34375	344164	285486.2	573785	303073.7	972214	1270851.5	321205.6
P02745	P02745	C1QA	Complement C1q subcomponent subunit A	C1QA_HUMAN	0	46.018322	6	5	6	5	3	2	5	5	6	5	5	5	False	False	False	False	False	False	False	False	False	False	False	False	784656.4375	486857	2977532.75	730271.125	252801.984375	1248563.625	2636245.5	698820.5625	1535632.875	1791771.125	1369776.75	761913.625	195415.8	141332.6	801168.3	197368.8	66068.9	199451.7	701674.5
P02746	P02746	C1QB	Complement C1q subcomponent subunit B	C1QB_HUMAN	0	51.315254	14	14	14	11	12	12	14	11	14	12	13	11	False	False	False	False	False	False	False	False	False	False	False	False	1088603	739916.6875	4895405	1330841	466771.375	1791447	3327983	803844.3125	2175715.75	2897691.75	1601117.5	1050146.5	609374.5	438448.2	2704894.9	766729.2	296302.8	1040505.5	2036971.1
P02747	P02747	C1QC	Complement C1q subcomponent subunit C	C1QC_HUMAN	0	49.700764	7	6	7	6	6	6	7	6	7	6	7	5	False	False	False	False	False	False	False	False	False	False	False	False	3647105.5	2990695	16677896	3306479.25	1202313.25	3365366.25	9321956	2033696.375	6324616	7406917.5	4382029.5	3193828	705641.6	510298	3306692.3	759895	375552.3	1056325.9	2124715.7
P02748	P02748	C9	Complement component C9	CO9_HUMAN	0	52.738132	47	51	48	38	41	32	37	35	42	35	38	38	False	False	False	False	False	False	False	False	False	False	False	False	30212922	49676744	47447444	33024394	46434728	17296960	14294758	4621899.5	30075288	39083524	14928213	11627480	11050293.1	17629374.6	17052895.6	12771947.5	17390004.6	6129166.9	5294607
P02749	P02749	APOH	Beta-2-glycoprotein 1	APOH_HUMAN	0	47.46478	6	7	6	5	5	5	7	6	6	6	6	6	False	False	False	False	False	False	False	False	False	False	False	False	250606.046875	413603.375	350589.90625	232977.125	465099.34375	226730.546875	641104.5	188389.265625	224829.21875	332972.53125	242439.765625	386818.6875	57515.2	84380.8	73696.3	53332.5	104344.3	53671.8	118837.3
P02750	P02750	LRG1	Leucine-rich alpha-2-glycoprotein	A2GL_HUMAN	0	52.12681	13	12	12	13	11	9	14	13	13	11	14	13	False	False	False	False	False	False	False	False	False	False	False	False	354068.90625	274175.625	348540.9375	325954.4375	395725.1875	239091.296875	1486395.875	257512.171875	301965.875	340928.0625	966472.0625	374482.28125	97154.7	73013.1	89187.4	84582.5	99894.2	62614.2	449856.7
P02751	P02751	FN1	Fibronectin	FINC_HUMAN	0	54.812473	259	243	227	179	175	159	220	167	244	253	231	196	False	False	False	False	False	False	False	False	False	False	False	False	152345904	88919200	221739104	108872016	83925368	65472240	258120000	28981630	510276800	816811712	339310080	88769104	41433303.5	24097489.4	58706980.1	29169586.2	22778202.6	17530372.8	71399876.9
P02753	P02753	RBP4	Retinol-binding protein 4	RET4_HUMAN	0	48.886208	5	7	5	6	7	5	5	5	6	4	6	4	False	False	False	False	False	False	False	False	False	False	False	False	384533.0625	397400.53125	270853.0625	171663.15625	725762.875	154625.046875	562002.9375	216444.296875	265695.21875	130664.734375	290967.75	160317.296875	153742.2	140509.1	90430.9	67800.1	291955.6	56761.7	235093.2
P02760	P02760	AMBP	Protein AMBP	AMBP_HUMAN	0	53.52817	11	10	11	8	11	7	11	9	13	11	10	11	False	False	False	False	False	False	False	False	False	False	False	False	1714032	942614.1875	1622560.5	928094.1875	2351949.5	1819065	11074614	2688391.5	8518380	6100176	9243866	3765124.5	446956.5	257664	563139.6	285145.9	739012.6	486672.8	3611588.3
P02763	P02763	ORM1	Alpha-1-acid glycoprotein 1	A1AG1_HUMAN	0	49.757748	8	9	11	5	7	7	8	7	8	9	7	7	False	False	False	False	False	False	False	False	False	False	False	False	374266.5625	2040837.625	1746858.625	510169.28125	745211.125	1368608.5	295033.25	282385.90625	390033.75	438122.21875	304077.375	457629.34375	200395.2	1310742.3	1101077.3	143852.2	250970	308422.2	117026
P02765	P02765	AHSG	Alpha-2-HS-glycoprotein	FETUA_HUMAN	0	45.421467	8	9	7	4	6	4	7	6	7	9	8	8	False	False	False	False	False	False	False	False	False	False	False	False	1378201.5	1515529.625	1472890.5	798888.75	1800500.5	504904.8125	1100835.875	1079872.375	524141.0625	962674.0625	1562166.375	586206.5625	448114.4	627203	512905.2	233768.5	519458	138832.7	385449.6
P02766	P02766	TTR	Transthyretin	TTHY_HUMAN	0	42.5819	12	11	14	7	10	10	11	11	13	11	13	11	False	False	False	False	False	False	False	False	False	False	False	False	3215949.5	5336229.5	4730195.5	3181651	4507924.5	2459154.25	3485761.5	2268912.25	2605753.25	4020540.5	3631224.25	2051194.375	2575801	4427218.5	3966140.6	2178354.6	3620549.9	2078373	3066041.6
P02768	P02768	ALB	Albumin	ALBU_HUMAN	0	50.82489	70	73	75	60	70	59	65	58	64	62	63	59	False	False	False	False	False	False	False	False	False	False	False	False	245782192	227248416	523785248	187341040	323018400	135127792	193172432	142386304	97925552	173919392	117264960	125897960	87727760.7	78233003.9	181041054.7	66453687.4	114640058.4	49225593.7	70513606.9
P02771	P02771	AFP	Alpha-fetoprotein	FETA_HUMAN	0	52.521584	10	7	7	10	2	0	28	28	26	18	28	26	False	False	False	False	False	False	False	False	False	False	False	False	36062.36328125	28962.52734375	61881.9453125	40372.44921875	26318.583984375	NaN	1805903.125	3451572.75	369453.8125	162260.796875	1631732.625	1026039.625	6303.4	5122.3	7822.5	6720.2	835.7	NaN	511243.8
P02774	P02774	GC	Vitamin D-binding protein	VTDB_HUMAN	0	51.779728	28	31	28	27	24	25	28	24	26	30	28	27	False	False	False	False	False	False	False	False	False	False	False	False	1025501.5	1067660.5	1889028.5	1049389.125	1327269.125	1084793.875	953974.25	451748.09375	555835.8125	919487.5	1040900.1875	490402.28125	848369.2	1049243.9	1529286.9	702201.7	902548.7	721771.7	610282.8
P02776;P10720	P02776;P10720	PF4;PF4V1	Platelet factor 4;Platelet factor 4 variant	PLF4_HUMAN;PF4V_HUMAN	0	40.592506	0	0	1	0	0	0	0	0	0	0	0	0	True	True	True	True	True	True	True	True	True	True	True	True	NaN	NaN	123685.4375	NaN	NaN	NaN	NaN	NaN	NaN	NaN	NaN	NaN	NaN	NaN	20614.2;24737.1	NaN	NaN	NaN	NaN
P02786	P02786	TFRC	Transferrin receptor protein 1	TFR1_HUMAN	0	54.468693	44	40	38	39	23	24	35	37	36	40	35	36	False	False	False	False	False	False	False	False	False	False	False	False	286060.6875	282640	599762.8125	398699.125	100666.8203125	116532.625	236377.65625	160255.078125	156113.65625	220696.609375	285923.0625	186117.296875	122371.4	124812.3	242014.6	174009.4	34855.2	30995.4	90507.5
P02787	P02787	TF	Serotransferrin	TRFE_HUMAN	0	52.31858	79	82	78	56	64	56	58	57	61	55	57	54	False	False	False	False	False	False	False	False	False	False	False	False	54998224	52744988	90738520	68774432	55973668	29717420	22682036	12209937	15679368	24008554	12646017	9591001	17518503.3	16170975.3	26984315.3	21974958.7	18498486.9	8780920	6886315.9
P02788	P02788	LTF	Lactotransferrin	TRFL_HUMAN	0	52.619354	50	57	58	43	49	45	13	10	26	32	23	21	False	False	False	False	False	False	False	False	False	False	False	False	11612398	40307076	67924200	16933370	23065264	16059723	38092.02734375	39576.671875	206711	524266.75	174156.109375	108826.6640625	3310283.8	11405380.4	19197770.4	4475449.3	6728059.6	4539539.6	11989.4
P02790	P02790	HPX	Hemopexin	HEMO_HUMAN	0	49.054928	29	31	30	24	26	17	24	14	26	24	19	25	False	False	False	False	False	False	False	False	False	False	False	False	2964606.75	3320283.25	8274087	3500135.75	5262715	1201512.125	3367045	418562.9375	1473285.125	2703101.25	730432.5	1920871.125	807705.9	909602.6	2080529.6	866612.1	1600558.5	368284.7	916841.2
P02792	P02792	FTL	Ferritin light chain	FRIL_HUMAN	0	53.208755	33	31	31	21	13	13	33	26	32	30	33	28	False	False	False	False	False	False	False	False	False	False	False	False	1556308.125	703363	1874586.625	704885.0625	222883.921875	977662.375	3885451	3184163	3734339	5014502	14557270	4081879.75	2834976.7	1468445.2	4038270	1263362.4	399507.6	1448676	7966727
P02794	P02794	FTH1	Ferritin heavy chain	FRIH_HUMAN	0	49.389477	31	31	26	20	14	14	20	23	23	24	27	22	False	False	False	False	False	False	False	False	False	False	False	False	739450.125	375489.875	922126	395594.34375	191232.90625	468130	1433373.125	1067953.125	1643014.625	1372446.75	6248072.5	972317.75	743701.3	382044.6	927029.9	473946.2	182901.2	427769.6	1709668.1
P02810	P02810	PRH1	Salivary acidic proline-rich phosphoprotein 1/2	PRPC_HUMAN	0	39.769966	2	2	2	1	2	2	1	0	0	0	0	0	False	False	False	False	False	False	False	False	False	False	False	False	29778.857421875	15919.5458984375	15927.107421875	39314.296875	4715.08837890625	7172.8193359375	2168.816162109375	NaN	NaN	NaN	NaN	NaN	3411.9	4669.8	7123.7	2183	3979.9	2077.6	225.7
P03276;P12538;P36716	P03276;P12538;P36716	L2	Penton protein	CAPSP_ADE02;CAPSP_ADE05;CAPSP_ADE12	0.006382579312934109	31.32062	0	0	1	1	1	1	1	0	1	1	1	0	True	True	True	True	True	True	True	True	True	True	True	True	NaN	NaN	431315.4375	196785.21875	78723.0390625	88402.4296875	135960.171875	NaN	35641.7421875	90538.4921875	72361.0078125	NaN	NaN	NaN	15404.1;14872.9;16589.1	7028;6785.7;7568.7	2811.5;2714.6;3027.8	3157.2;3048.4;3400.1	4855.7;4688.3;5229.2
P03303	P03303		Genome polyprotein	POLG_HRV14	0	46.05817	1	1	0	1	1	1	1	1	1	1	1	1	True	True	True	True	True	True	True	True	True	True	True	True	26948.853515625	43527.23046875	NaN	30753.595703125	41666.3046875	37659.8515625	29829.66796875	34211.94921875	38779.50390625	33445.52734375	29683.173828125	21337.412109375	238.5	385.2	NaN	272.2	368.7	333.3	264
P03951	P03951	F11	Coagulation factor XI	FA11_HUMAN	0	50.699883	6	6	4	4	6	4	3	1	4	4	3	3	False	False	False	False	False	False	False	False	False	False	False	False	34075.9765625	49374.8984375	70525.6484375	43429.4453125	67656.796875	26224.80078125	27729.25390625	9668.89453125	38916.5546875	42010.36328125	27947.01171875	12461.232421875	3305.3	5030.6	5220.8	3948	6911.8	2569	1874.7
P03952	P03952	KLKB1	Plasma kallikrein	KLKB1_HUMAN	0	53.521027	24	22	24	22	23	22	21	22	22	19	23	20	False	False	False	False	False	False	False	False	False	False	False	False	353078.21875	158074.453125	497500.3125	445841.96875	527558.0625	430114.28125	389930.53125	127758.4375	229160.59375	308171.375	242808.921875	229979.234375	104909.5	48125.5	152728.8	106065.8	128954.7	118035.2	97069.8
P03956	P03956	MMP1	Interstitial collagenase	MMP1_HUMAN	0	54.589275	0	2	2	0	0	1	2	0	1	2	2	2	False	False	False	False	False	False	False	False	False	False	False	False	NaN	24681.802734375	13948.806640625	NaN	NaN	2642.5048828125	15075.5703125	NaN	4488.5458984375	4480.12060546875	9587.6005859375	3509.0361328125	NaN	1437.5	1039.5	NaN	NaN	74	892
P04003	P04003	C4BPA	C4b-binding protein alpha chain	C4BPA_HUMAN	0	51.83246	28	31	29	21	21	24	20	6	22	17	23	22	False	False	False	False	False	False	False	False	False	False	False	False	8791266	9026146	24639732	1324206.625	3438280.75	5132329	887240.8125	40010.7578125	776849.625	361114.875	642777.8125	773647.5625	1463748	1443542.1	4039404.7	207762.7	459227.5	794249.6	157154.6
P04004	P04004	VTN	Vitronectin	VTNC_HUMAN	0	51.069073	38	38	34	29	33	31	30	30	33	27	29	27	False	False	False	False	False	False	False	False	False	False	False	False	79198280	113548152	79831576	83675072	87837672	81123144	162505728	50288784	164014752	156878336	78350248	66124112	28492283	40322452.5	26996918.1	32621349.2	31857260	29172223	60093354.4
P04040	P04040	CAT	Catalase	CATA_HUMAN	0	59.190777	60	60	55	41	36	41	47	39	43	44	53	43	False	False	False	False	False	False	False	False	False	False	False	False	2430845.75	2084671.625	3455792.5	983185.25	1737436.625	4657998	1122181.75	446833.1875	324154.9375	807579	4197975	749843.6875	680777.2	647132.1	889035.4	325497.4	546922.5	1334555.5	299077.3
P04049	P04049	RAF1	RAF proto-oncogene serine/threonine-protein kinase	RAF1_HUMAN	0	54.766235	3	3	2	4	2	1	2	5	3	3	3	3	False	False	False	False	False	False	False	False	False	False	False	False	31697.794921875	31732.15625	17935.58984375	28418.28515625	20696.115234375	30335.60546875	45112.484375	106076.1640625	33826.609375	40979.67578125	40182.8125	51525.73828125	2069.6	2379.9	876.2	1976.4	1025.8	1112.8	2276.3
P04062	P04062	GBA1	Lysosomal acid glucosylceramidase	GBA1_HUMAN	0	51.962124	27	26	24	21	25	24	26	25	24	27	27	24	False	False	False	False	False	False	False	False	False	False	False	False	486673.625	316819.3125	410304.15625	572468.125	449009.125	472595.1875	777209.4375	399095.40625	619248.375	522658.09375	721754.8125	420997.15625	206638.7	144261.6	188737.4	235983.3	215506.6	210062.5	305056.5
P04066	P04066	FUCA1	Tissue alpha-L-fucosidase	FUCO_HUMAN	0	55.282135	10	11	8	10	7	8	14	13	13	10	14	14	False	False	False	False	False	False	False	False	False	False	False	False	125273.3984375	122274.234375	117532.9609375	139920.65625	139295.625	106806.3203125	577265.4375	239505.75	244750.296875	170265.359375	348465.34375	295269.71875	17654.5	22067.2	17136	20242	20851.8	19059.9	94215.2
P04075	P04075	ALDOA	Fructose-bisphosphate aldolase A	ALDOA_HUMAN	0	52.465595	45	48	48	38	35	35	39	38	41	35	40	34	False	False	False	False	False	False	False	False	False	False	False	False	2208059.75	3903042.5	5141617	1536133.875	1685880	2501441	1198109.25	1286570.5	1330315.375	1051740.125	1738807.125	2054170.25	894511	1558470.5	2079015.1	746289.7	680615.6	1012097.4	534596.6
P04080	P04080	CSTB	Cystatin-B	CYTB_HUMAN	0	48.027348	9	10	8	6	4	6	7	8	8	9	6	8	False	False	False	False	False	False	False	False	False	False	False	False	1506708.125	6400835	2753554.25	1275987.25	1003971.625	2628490.5	1295850.25	495850.59375	1295928	995472.0625	547101	912884.1875	875632.8	3421145.8	1108228.8	627805.4	469188.7	1359738.1	887864.7
P04083	P04083	ANXA1	Annexin A1	ANXA1_HUMAN	0	49.5282	45	53	48	43	43	42	45	41	48	45	41	44	False	False	False	False	False	False	False	False	False	False	False	False	8470481	33505850	10949239	8041810.5	14673004	33327234	5807212.5	2840963.5	11373915	18083250	5875927	6219032.5	3335294.6	13982610.1	4399664.1	3613662.5	6336707.9	13514745.7	2544395.1
P04114	P04114	APOB	Apolipoprotein B-100	APOB_HUMAN	0	59.25273	351	259	492	350	116	338	507	520	437	379	520	482	False	False	False	False	False	False	False	False	False	False	False	False	676559.75	235761.21875	7537721.5	1023888.125	106715.625	1707226.125	10450361	24509302	1471102.25	1494286	15013805	10409628	179520.1	63893.4	1964110.9	264406.4	22545.8	438759.1	2675692.6
P04118	P04118	CLPS	Colipase	COL_HUMAN	0	48.023724	0	0	0	0	0	1	2	2	2	2	2	2	True	True	True	True	True	True	True	True	True	True	True	True	NaN	NaN	NaN	NaN	NaN	22494.740234375	325715.3125	26491.82421875	25627.015625	123015.6875	116031.1015625	102134.265625	NaN	NaN	NaN	NaN	NaN	444.4	50560.6
P04156;P61768	P04156;P61768	PRNP	Major prion protein	PRIO_HUMAN;PRIO_PANTR	0	48.195343	2	3	2	3	2	2	1	2	1	2	1	1	False	False	False	False	False	False	False	False	False	False	False	False	49672.4609375	68691.984375	68165.0078125	49854.4140625	99501.296875	62268.8359375	33132.58984375	25038.580078125	28720.27734375	48470.86328125	40189.6640625	44067.47265625	5869.4;5869.4	11749.6;11749.6	9525.6;9525.6	8108.2;8108.2	16474.1;16474.1	10908;10908	3728.5;3728.5
P04179	P04179	SOD2	Superoxide dismutase [Mn], mitochondrial	SODM_HUMAN	0	49.514122	9	6	6	7	1	4	7	4	7	9	8	10	False	False	False	False	False	False	False	False	False	False	False	False	52407.60546875	35812.51171875	58420.33984375	61563.515625	12567.4189453125	46242.6171875	50756.10546875	15806.978515625	48058.4921875	30123.38671875	96682.59375	170392.234375	28464.9	14264.1	17261.9	25857.3	856.2	12033.7	16647.5
P04180	P04180	LCAT	Phosphatidylcholine-sterol acyltransferase	LCAT_HUMAN	0	53.05179	5	4	5	4	4	4	4	5	5	5	5	4	False	False	False	False	False	False	False	False	False	False	False	False	69059.9375	59740.33203125	77375.8125	57422.5703125	65671.890625	40382.1015625	84089.4296875	49824.515625	106142.3671875	73468.65625	128117.7734375	65428.41796875	11757.5	9335.1	14170.3	9079.5	8243.4	6183.4	15383.3
P04181	P04181	OAT	Ornithine aminotransferase, mitochondrial	OAT_HUMAN	0	50.00865	8	4	2	3	1	2	23	23	15	9	22	22	False	False	False	False	False	False	False	False	False	False	False	False	14627.96875	14130.861328125	20854.125	16023.05078125	49853.1640625	16327.1728515625	315333	384233.75	44998.8359375	53136.5234375	250068.078125	204339.203125	12980.6	1893.6	520.3	700.5	763	2333.7	179055.3
P04196	P04196	HRG	Histidine-rich glycoprotein	HRG_HUMAN	0	46.75166	21	28	23	14	23	19	14	17	20	17	17	15	False	False	False	False	False	False	False	False	False	False	False	False	1973613.75	6271671.5	5656061.5	1126876.875	8534893	2554602.75	1130992.375	996555	1360045.25	1436068.125	1472996.375	1067916.625	476776.6	1530108	1396895.4	231895.3	1973626.4	555946.9	243694.1
P04211	P04211	IGLV7-43	Immunoglobulin lambda variable 7-43	LV743_HUMAN	0	47.833656	6	5	6	6	5	6	6	6	6	6	6	6	False	False	False	False	False	False	False	False	False	False	False	False	415440.15625	437047.09375	1615048.625	429658.5	471421.84375	361536.625	475024.65625	136102.90625	503526.4375	438161.0625	285849.125	278857	622417.2	629130.3	2151481.7	644487.7	605214.5	484207.4	669655.4
P04216	P04216	THY1	Thy-1 membrane glycoprotein	THY1_HUMAN	0	35.911133	4	4	3	1	1	1	2	1	2	3	2	3	False	False	False	False	False	False	False	False	False	False	False	False	1117339.875	1142444.875	1020473.6875	1261461.5	1912197.875	1110338.75	203322.140625	92769.0390625	203215.46875	239118.125	201114.71875	52749.6796875	266421.2	307412.9	251655.3	191975.8	291008.3	168977.2	59779.5
P04217	P04217	A1BG	Alpha-1B-glycoprotein	A1BG_HUMAN	0	45.27501	19	20	17	13	13	13	14	12	15	14	15	14	False	False	False	False	False	False	False	False	False	False	False	False	1512892.875	2833265.5	4909887.5	1454014	1687435.25	823196.5	1751147.125	305852.6875	605525.5	1050053.5	1078136.5	586417.4375	378874	733490.9	1228157	387233.4	477503.8	227951.7	566438
P04233	P04233	CD74	HLA class II histocompatibility antigen gamma chain	HG2A_HUMAN	0	44.454548	2	4	2	4	4	3	0	0	0	0	0	2	False	False	False	False	False	False	False	False	False	False	False	False	30743.76171875	98635.671875	15752.7919921875	30001.80078125	229886.53125	156888.734375	NaN	NaN	NaN	NaN	NaN	22939.142578125	1033	8108.7	2736.9	7031	19512.4	11561	NaN
P04259	P04259	KRT6B	Keratin, type II cytoskeletal 6B	K2C6B_HUMAN	0	45.427658	7	8	4	11	5	5	5	5	7	7	4	12	False	False	False	False	False	False	False	False	False	False	False	False	3178621.5	2502569.25	3098761.75	10909191	2624275.5	1348962.75	1763405.125	671469.375	2286282.75	1771271.25	826394.375	157353440	437922.4	242575.2	377979.2	575157.8	457030.7	151125.8	220066.6
P04264	P04264	KRT1	Keratin, type II cytoskeletal 1	K2C1_HUMAN	0	53.92224	69	76	71	59	64	49	54	52	68	52	57	75	False	False	False	False	False	False	False	False	False	False	False	False	7026218.5	5321561	8195489	9696391	9376968	2877603.5	3821375.75	2472432	10379009	2352989	3639527.25	92462944	2740406.4	2011267.3	3133392.8	4098924.4	3776549.7	1208208.4	1643762.7
P04275	P04275	VWF	von Willebrand factor	VWF_HUMAN	0	53.0486	34	24	79	40	12	53	37	13	22	14	38	31	False	False	False	False	False	False	False	False	False	False	False	False	57059.453125	22343.419921875	2565708	104360.421875	24037.01171875	488785.875	62908.82421875	7922.6298828125	14054.580078125	11502.583984375	56930.9375	49569.56640625	8853	2660.8	429839	14329.3	4035.3	85175.6	9915
P04278	P04278	SHBG	Sex hormone-binding globulin	SHBG_HUMAN	0	52.67419	24	26	25	21	22	19	18	17	19	22	16	19	False	False	False	False	False	False	False	False	False	False	False	False	657450.25	1034605.5	1210237.25	1257684.875	1229875.125	321937.46875	900440.8125	409451.90625	829177.4375	1695522.75	289493.75	469545.125	185687	306450.1	332187.1	289290	314844.6	81872.7	221352.8
P04350	P04350	TUBB4A	Tubulin beta-4A chain	TBB4A_HUMAN	0	46.420708	3	3	3	2	3	3	4	3	4	3	3	3	False	False	False	False	False	False	False	False	False	False	False	False	32037.998046875	39648.87890625	45340.36328125	41433.98828125	53074.9296875	23193.142578125	16247.037109375	22067.53515625	22622.36328125	16492.140625	28753.517578125	13393.064453125	8079.3	9804.6	4580.6	2256.3	7617.5	4574.6	1764.7
P04406	P04406	GAPDH	Glyceraldehyde-3-phosphate dehydrogenase	G3P_HUMAN	0	58.399284	62	64	49	44	38	45	49	41	50	51	47	50	False	False	False	False	False	False	False	False	False	False	False	False	23820180	20271322	18221492	13385291	11317691	18579394	8545945	10033400	7302099.5	4992154.5	14571481	9866228	8642394.8	8218167.2	6336644.6	4792009.8	3806503.4	5973323.3	3239513
P04424	P04424	ASL	Argininosuccinate lyase	ARLY_HUMAN	0	59.25273	22	22	19	22	13	20	26	27	24	21	26	27	False	False	False	False	False	False	False	False	False	False	False	False	61218.2890625	70982.46875	105065.625	53741.95703125	49483.63671875	75656.1875	207937.265625	204203.859375	69600.0625	63099.7578125	120564.1796875	107290.4375	24809.1	28445.7	39246.7	23779.1	16580.8	31172.4	88308.3
P04430	P04430	IGKV1-16	Immunoglobulin kappa variable 1-16	KV116_HUMAN	0	45.534782	4	4	4	4	4	2	4	3	4	4	3	4	False	False	False	False	False	False	False	False	False	False	False	False	299954.4375	352002.4375	662928.375	202146.015625	231057	108744.5390625	460634.0625	134097.453125	155895.09375	116862.5703125	99947.2109375	75880.84375	127613.6	118733.3	287424.8	88148.3	209537.3	86425.4	221002.2
P04439	P04439	HLA-A	HLA class I histocompatibility antigen, A alpha chain	HLAA_HUMAN	0	48.42807	8	5	4	5	7	5	4	5	5	10	6	12	False	False	False	False	False	False	False	False	False	False	False	False	288655.28125	244353.75	399668.03125	124253.390625	289130.59375	206591.609375	94574.859375	96996.53125	322832.59375	167526.375	296950.75	277933.9375	55500.6	32837	60731.5	19872.4	57937.1	36793.1	13140.6
P04440	P04440	HLA-DPB1	HLA class II histocompatibility antigen, DP beta 1 chain	DPB1_HUMAN	0	47.98118	8	7	7	5	7	4	0	1	0	0	0	1	False	False	False	False	False	False	False	False	False	False	False	False	60273.30078125	43428.5703125	76296.6171875	36725.45703125	55189.015625	42309.29296875	NaN	22224.638671875	NaN	NaN	NaN	15057.9345703125	26574.8	21124.5	31873.3	14348	56993.3	12664	NaN
P04626	P04626	ERBB2	Receptor tyrosine-protein kinase erbB-2	ERBB2_HUMAN	0	50.606934	2	3	2	1	2	1	3	4	4	3	4	4	False	False	False	False	False	False	False	False	False	False	False	False	25933.392578125	17788.10546875	11745.880859375	14178.37890625	43507.9140625	18543.603515625	18208.59765625	20919.345703125	18494.474609375	20421.876953125	13252.0888671875	18184.984375	540.9	641.3	395.2	252	928.6	329.6	960.1
P04632	P04632	CAPNS1	Calpain small subunit 1	CPNS1_HUMAN	0	47.199707	8	8	4	5	6	4	4	5	6	4	5	5	False	False	False	False	False	False	False	False	False	False	False	False	206858.78125	253171.234375	192080.765625	151418.03125	228404.546875	205403	90880.40625	147835.46875	136630.8125	148285.140625	148997.15625	137671.4375	72633.2	99020.4	56260.6	60931	81701.8	70704.6	34552.3
P04792	P04792	HSPB1	Heat shock protein beta-1	HSPB1_HUMAN	0	50.417835	34	34	30	25	22	21	26	22	26	28	25	27	False	False	False	False	False	False	False	False	False	False	False	False	5163296	6581198	7389013.5	4370370.5	4552797	8582748	1199587.75	464188.75	2388797.5	2014668	938942.875	9626190	2688492	3748795.3	3604496.8	2135410.3	2336624.3	4444652.6	586402.5
P04843	P04843	RPN1	Dolichyl-diphosphooligosaccharide--protein glycosyltransferase subunit 1	RPN1_HUMAN	0	55.421265	12	10	5	8	2	11	11	9	19	9	12	24	False	False	False	False	False	False	False	False	False	False	False	False	24101.21875	24997.296875	31321.1875	21423.826171875	31504.408203125	27563.427734375	22203.01171875	17023.921875	44075.30859375	21642.2109375	21303.294921875	178542.734375	30273.3	23071.2	7211.6	4609.6	1554.3	6322	6683.9
P04844	P04844	RPN2	Dolichyl-diphosphooligosaccharide--protein glycosyltransferase subunit 2	RPN2_HUMAN	0	48.794933	6	3	2	4	4	3	6	5	8	7	6	9	False	False	False	False	False	False	False	False	False	False	False	False	37430.1640625	30001.75	18383.111328125	32489.28515625	17817.34375	35557.66796875	65631.734375	21166.595703125	53736.00390625	51952.2109375	59686.58203125	158940.140625	5505.7	2903.3	607.5	4037.7	1382.3	3678.4	11506.3
P04899	P04899	GNAI2	Guanine nucleotide-binding protein G(i) subunit alpha-2	GNAI2_HUMAN	0	54.8431	20	20	19	19	20	18	17	18	17	16	18	17	False	False	False	False	False	False	False	False	False	False	False	False	834053.625	1230870.875	789001.5	959226.375	1236585.25	1151460.25	943048.3125	924606.4375	930979.8125	877869.6875	827702.875	716484.0625	343239.2	595037.8	341837.5	377922.9	573166.6	507802.8	365427.7
P04908;Q7L7L0	P04908;Q7L7L0	H2AC4;H2AC25	Histone H2A type 1-B/E;Histone H2A type 3	H2A1B_HUMAN;H2A3_HUMAN	0	47.18794	2	2	2	1	2	2	1	0	2	2	1	0	True	True	True	True	True	True	True	True	True	True	True	True	153397.25	139764.5625	310053.34375	13134.46484375	130686.484375	282473.1875	2211.56298828125	NaN	27350.947265625	37499.03515625	8147.572265625	NaN	49242.7;49242.7	173022.7;173022.7	396557.7;396557.7	3413.9;3413.9	47246.2;47246.2	100802.3;100802.3	574.8;574.8
P05023	P05023	ATP1A1	Sodium/potassium-transporting ATPase subunit alpha-1	AT1A1_HUMAN	0	57.82329	31	33	24	27	26	27	28	26	33	31	32	29	False	False	False	False	False	False	False	False	False	False	False	False	349373.21875	470395.65625	349747.5	352974.6875	594339.75	411103.3125	297830.90625	222622.625	392419.625	329630.34375	482163.875	235627.90625	59847.3	81593.6	59155.5	73893.5	100453	75947.6	48210
P05026	P05026	ATP1B1	Sodium/potassium-transporting ATPase subunit beta-1	AT1B1_HUMAN	0	50.29768	9	8	9	8	10	9	9	8	7	7	9	9	False	False	False	False	False	False	False	False	False	False	False	False	395935.9375	494257.53125	439874.65625	351304.28125	680892.4375	383576.59375	237807.3125	164530.0625	370299.375	257741.1875	391771.1875	194703.46875	130394.3	141078.3	128781.8	117186.9	235072.4	130505	70420.3
P05062	P05062	ALDOB	Fructose-bisphosphate aldolase B	ALDOB_HUMAN	0	53.622402	11	10	8	6	10	10	20	23	19	10	17	19	False	False	False	False	False	False	False	False	False	False	False	False	37221.12890625	50135.04296875	40952.3203125	23049.34375	45259.8515625	58188.9921875	311670.9375	1100049.875	151004.140625	52899.9609375	191885.171875	226287.171875	10374.3	24475.5	10602.6	3611.4	14913.4	19677.3	125242.4
P05067;Q5IS80	P05067;Q5IS80	APP	Amyloid-beta precursor protein	A4_HUMAN;A4_PANTR	0	51.708836	4	5	2	3	5	4	4	3	3	3	4	4	False	False	False	False	False	False	False	False	False	False	False	False	12325.955078125	30709.31640625	22707.0078125	16054.3623046875	27799.466796875	17372.630859375	21684.564453125	8803.48046875	9004.8232421875	17976.115234375	18557.001953125	11961.208984375	1728;1728	2427.4;2427.4	733.8;733.8	856.7;856.7	3392.2;3392.2	2174;2174	1525.1;1525.1
P05089	P05089	ARG1	Arginase-1	ARGI1_HUMAN	0	59.15475	11	11	9	9	8	8	9	9	9	6	10	12	False	False	False	False	False	False	False	False	False	False	False	False	85679.0234375	154788.265625	260684.96875	157937.828125	171653.40625	142588.421875	267643.125	269978.9375	71865.4453125	55472.58203125	228221.4375	682069.6875	34520.2	61221.5	85797.2	54168.7	51775.9	41997.9	88569.9
P05090	P05090	APOD	Apolipoprotein D	APOD_HUMAN	0	45.443638	16	15	14	12	13	13	10	9	14	9	12	8	False	False	False	False	False	False	False	False	False	False	False	False	25495916	17664446	20047666	14092718	14053628	10607409	3350009.75	1506392.25	8457281	7235954	11600224	1721108.25	8300221.5	5871066.5	6133718	6622086.6	5872074.6	5032960.4	1382915.6
P05091	P05091	ALDH2	Aldehyde dehydrogenase, mitochondrial	ALDH2_HUMAN	0	51.163918	8	6	5	6	3	6	11	13	6	5	12	14	False	False	False	False	False	False	False	False	False	False	False	False	120534.1328125	103824.015625	99215.515625	77202.1484375	58666.41015625	94765.6015625	113683.0390625	233136.109375	64520.21875	61214.375	155356.875	387430.46875	58768.3	19150.4	18548.1	19162.5	11023.9	22159.6	30458.6
P05106	P05106	ITGB3	Integrin beta-3	ITB3_HUMAN	0	50.753914	2	0	1	0	0	2	0	1	0	0	0	0	False	False	False	False	False	False	False	False	False	False	False	False	18400.748046875	NaN	35376.48046875	NaN	NaN	6523.90771484375	NaN	4237.8720703125	NaN	NaN	NaN	NaN	357.1	NaN	395.3	NaN	NaN	334.6	NaN
P05107	P05107	ITGB2	Integrin beta-2	ITB2_HUMAN	0	45.773827	9	8	6	5	7	6	8	9	11	8	5	5	False	False	False	False	False	False	False	False	False	False	False	False	23056.375	44345.2890625	87762.65625	16136.0166015625	37018.49609375	45902.6953125	33165.82421875	26331.333984375	54713	19474.4453125	18442.8359375	34093.66796875	3678.4	5351.4	8747.2	2149.4	5934.2	9834.5	14581.6
P05109	P05109	S100A8	Protein S100-A8	S10A8_HUMAN	0	47.000057	19	20	20	14	12	14	9	11	15	17	17	21	False	False	False	False	False	False	False	False	False	False	False	False	1851049	13345822	8204491	1855911.875	1563663.5	4725609	189527.390625	126099.109375	326133.125	524126	369248.40625	14048485	2270954.4	16808408.4	11181387.2	2594446.7	2078672.2	6226612.7	238706.8
P05111	P05111	INHA	Inhibin alpha chain	INHA_HUMAN	0	46.52163	2	1	0	0	0	0	5	2	3	4	5	0	False	False	False	False	False	False	False	False	False	False	False	False	15204.123046875	3856.360107421875	NaN	NaN	NaN	NaN	29320.775390625	7350.70751953125	9276.849609375	14909.931640625	46468.9140625	NaN	1522.9	360.8	NaN	NaN	NaN	NaN	10820.4
P05114	P05114	HMGN1	Non-histone chromosomal protein HMG-14	HMGN1_HUMAN	0.0022688598979013048	32.990112	0	0	0	0	0	0	0	0	0	1	0	1	True	True	True	True	True	True	True	True	True	True	True	True	NaN	NaN	NaN	NaN	NaN	NaN	NaN	NaN	NaN	2303.3349609375	NaN	19375.71875	NaN	NaN	NaN	NaN	NaN	NaN	NaN
P05120	P05120	SERPINB2	Plasminogen activator inhibitor 2	PAI2_HUMAN	0	54.34259	25	25	23	20	20	17	17	13	21	21	17	20	False	False	False	False	False	False	False	False	False	False	False	False	444477.46875	644371.5	436380.90625	509385.53125	659057.25	442369.53125	293501.65625	115244.3828125	430284.75	494123.53125	189203.625	360058.96875	165256.9	235936.4	167556.2	174972.4	229473.3	145802.1	96319.2
P05121	P05121	SERPINE1	Plasminogen activator inhibitor 1	PAI1_HUMAN	0	49.720787	42	40	43	39	34	37	35	25	43	36	39	32	False	False	False	False	False	False	False	False	False	False	False	False	1211829.875	1136617.125	4291985	2011824.5	790605.5	1053549.25	999000.75	193853.921875	1555089.25	1011178.3125	2468075.25	445874.71875	537938.1	504680.7	1972015.6	846517.2	307135.4	420937.7	420821.3
P05141	P05141	SLC25A5	ADP/ATP translocase 2	ADT2_HUMAN	0	52.364677	14	12	10	11	10	9	14	11	12	10	10	16	False	False	False	False	False	False	False	False	False	False	False	False	166992.5	148530.484375	236893.21875	136704.703125	176997.578125	99162.046875	164414.9375	95519.1640625	156732.015625	100316.859375	137297.03125	342351.8125	56132.6	50114.4	73741.1	53130.8	48679.1	46823.1	66596.8
P05154	P05154	SERPINA5	Plasma serine protease inhibitor	IPSP_HUMAN	0	49.875595	19	19	17	15	15	17	16	16	17	17	19	15	False	False	False	False	False	False	False	False	False	False	False	False	198130.5	456431.03125	617042.125	383426.875	848205.5	428242.0625	289489.5	267782.8125	163090.703125	311803.40625	391301.90625	132647.90625	70954	172283.2	222124.9	130735.6	300740.4	159793.8	92800
P05155	P05155	SERPING1	Plasma protease C1 inhibitor	IC1_HUMAN	0	51.473488	31	28	29	20	22	20	36	23	33	31	36	29	False	False	False	False	False	False	False	False	False	False	False	False	2489613	992740.1875	2862446	1307547.25	1909180.5	1651487.875	9383088	702471.1875	3106713	3845249.25	7233132	1816104.875	525367	237982.3	1483867.4	264039.8	416896.4	354322.5	2232984.3
P05156	P05156	CFI	Complement factor I	CFAI_HUMAN	0	53.73303	14	13	16	11	9	8	19	10	16	17	17	17	False	False	False	False	False	False	False	False	False	False	False	False	346116.03125	314744.09375	845079.1875	239797.046875	371137.9375	287756.4375	1233824.25	131615.9375	253523.484375	332081.90625	619658.8125	365030.5625	74338.2	56648.3	188771.2	50315.5	75458.2	48943.3	353857.6
P05160	P05160	F13B	Coagulation factor XIII B chain	F13B_HUMAN	0	51.299255	3	4	7	6	0	0	7	2	9	6	9	7	False	False	False	False	False	False	False	False	False	False	False	False	8818.2275390625	6268.2294921875	38693.625	21667.759765625	NaN	NaN	71171.0625	20111.76953125	48425.29296875	28907.828125	53384.18359375	37236.99609375	737.2	1061.6	8037.8	4090.5	NaN	NaN	14436.4
P05161	P05161	ISG15	Ubiquitin-like protein ISG15	ISG15_HUMAN	0	49.93792	5	6	5	5	1	4	7	6	7	6	5	7	False	False	False	False	False	False	False	False	False	False	False	False	34962.73828125	29608.986328125	28808.935546875	20065.951171875	7253.10888671875	17041.486328125	24122.0390625	18902.966796875	24176.53125	18830.26953125	35284.97265625	72003.265625	14253.6	12269.5	13238.7	9065.5	379.7	5635.1	10878.4
P05162	P05162	LGALS2	Galectin-2	LEG2_HUMAN	0	47.560905	0	0	0	1	0	0	10	10	8	5	10	11	False	False	False	False	False	False	False	False	False	False	False	False	NaN	NaN	NaN	20817.955078125	NaN	NaN	156314.34375	197347.6875	66545.1875	63877.44921875	138038.03125	117781.9375	NaN	NaN	NaN	656.6	NaN	NaN	94706.8
P05164	P05164	MPO	Myeloperoxidase	PERM_HUMAN	0	53.528397	37	47	52	28	39	36	18	11	19	26	36	25	False	False	False	False	False	False	False	False	False	False	False	False	741826.75	2096216.25	11966382	469485.65625	1878302.75	2216692.5	141846.609375	40912.37890625	77531.671875	214180.71875	1156979.5	250564.546875	174752.8	517222	2993037.3	114703.8	453895.1	497901.1	27019.1
P05165	P05165	PCCA	Propionyl-CoA carboxylase alpha chain, mitochondrial	PCCA_HUMAN	0	47.83244	3	4	2	4	2	3	6	6	7	5	5	7	False	False	False	False	False	False	False	False	False	False	False	False	11025.611328125	11105.318359375	11157.9853515625	9812.4580078125	6800.3046875	9019.2265625	18434.80078125	35255.16015625	27665.068359375	28748.998046875	22284.44140625	25253.033203125	637	724.1	252.3	686.4	286.2	557.9	1817.2
P05166	P05166	PCCB	Propionyl-CoA carboxylase beta chain, mitochondrial	PCCB_HUMAN	0	41.5368	1	3	0	2	0	1	2	3	4	4	0	3	False	False	False	False	False	False	False	False	False	False	False	False	4178.37109375	8505.548828125	NaN	7098.853515625	NaN	3926.115966796875	13636.40625	8413.49609375	9938.6767578125	13976.0048828125	NaN	15148.5166015625	75.7	479.3	NaN	737.7	NaN	71.2	498.1
P05186	P05186	ALPL	Alkaline phosphatase, tissue-nonspecific isozyme	PPBT_HUMAN	0	56.628555	42	46	39	31	42	35	25	29	31	26	27	22	False	False	False	False	False	False	False	False	False	False	False	False	1110241.375	1892307	990670.3125	586790.125	3701152.25	1244883.25	179675.875	202827.515625	215309.109375	214640.796875	194529.84375	141065.296875	362088.8	643164.5	360759.8	181629.1	1352331.9	394306.4	50742.5
P05187	P05187	ALPP	Alkaline phosphatase, placental type	PPB1_HUMAN	0	52.367504	45	44	41	38	37	42	18	20	24	23	16	17	False	False	False	False	False	False	False	False	False	False	False	False	6823106.5	10812908	13295294	4891154.5	7108177	28141834	678268.4375	382947.25	461180.625	541244.5	412366	524230.125	810058.1	1100782.1	1504490	468360.8	473284.1	1836517.7	135121.8
P05198	P05198	EIF2S1	Eukaryotic translation initiation factor 2 subunit 1	IF2A_HUMAN	0	57.376045	17	16	7	20	7	15	18	22	23	21	22	24	False	False	False	False	False	False	False	False	False	False	False	False	62770.79296875	46234.35546875	66605.390625	64478.90625	35911.9296875	80708.8203125	73910.9609375	113662.875	86407.3125	71165.2109375	102846.46875	152336.328125	47951.9	19553.7	19154.3	49501.4	8725.7	41244.5	36484.6
P05204	P05204	HMGN2	Non-histone chromosomal protein HMG-17	HMGN2_HUMAN	0	44.18037	0	1	0	0	0	0	1	3	2	4	4	5	False	False	False	False	False	False	False	False	False	False	False	False	NaN	1930.609130859375	NaN	NaN	NaN	NaN	1287.3477783203125	7028.36474609375	18791.30078125	4934.79150390625	13864.7802734375	40834.7265625	NaN	170.6	NaN	NaN	NaN	NaN	114.7
P05362	P05362	ICAM1	Intercellular adhesion molecule 1	ICAM1_HUMAN	0	52.296707	28	32	28	23	23	23	15	15	21	24	12	13	False	False	False	False	False	False	False	False	False	False	False	False	6388125.5	11291392	4298509	6054715	6635825	2691228	198128.375	160562.90625	832737.25	2115035.75	158969.984375	183799.828125	1318194.4	2571958.8	844427.1	1294146.3	1518127.3	585880.6	36483.2
P05386	P05386	RPLP1	Large ribosomal subunit protein P1	RLA1_HUMAN	0	43.09461	2	1	1	2	1	2	2	2	1	2	2	3	False	False	False	False	False	False	False	False	False	False	False	False	165687.59375	177481.90625	263187.8125	171424.9375	210580.46875	232965.984375	231660.359375	618730.75	173561.46875	243513.171875	362395.53125	1064610.5	43532.2	47378.6	70257.7	47328.7	56214.3	52728.9	66075.5
P05387	P05387	RPLP2	Large ribosomal subunit protein P2	RLA2_HUMAN	0	47.93153	11	9	8	8	4	9	8	12	6	8	7	12	False	False	False	False	False	False	False	False	False	False	False	False	56235.4453125	52002.0625	72622.3515625	62654.48046875	39352.6484375	130568.2578125	54658.578125	267329.6875	47790.171875	54549.09765625	52996.33203125	987180.5	49679.7	51435.1	58246.2	52341.5	21562.4	128986.9	44647.3
P05388	P05388	RPLP0	Large ribosomal subunit protein uL10	RLA0_HUMAN	0	48.608856	16	12	10	11	9	10	13	15	15	14	15	16	False	False	False	False	False	False	False	False	False	False	False	False	269433.96875	224523.921875	257983.015625	314072.84375	149977.8125	406040.53125	492395.1875	957667.9375	416177.53125	337946.25	553247.9375	759151.25	97416.3	84933	73576.6	112664.9	54616.5	131046.5	165184.3
P05413	P05413	FABP3	Fatty acid-binding protein, heart	FABPH_HUMAN	0	51.599636	9	8	5	9	7	7	8	11	8	7	9	10	False	False	False	False	False	False	False	False	False	False	False	False	75834.2421875	86317.8984375	48499.91015625	56125.83984375	86638.4375	34602.03515625	128733.2265625	190796.765625	59599.6484375	50410.71875	106852.03125	68305.8046875	30364.5	26548.8	28160.9	21014	36541.7	23221.2	36977.1
P05451	P05451	REG1A	Lithostathine-1-alpha	REG1A_HUMAN	0	37.068527	0	0	0	0	0	0	2	0	2	2	1	2	False	False	False	False	False	False	False	False	False	False	False	False	NaN	NaN	NaN	NaN	NaN	NaN	217078.46875	NaN	20124.58203125	18625.107421875	5229.73291015625	36416.81640625	NaN	NaN	NaN	NaN	NaN	NaN	43236.8
P05452	P05452	CLEC3B	Tetranectin	TETN_HUMAN	0	53.58867	2	2	3	3	2	1	3	2	3	3	2	3	False	False	False	False	False	False	False	False	False	False	False	False	58905.7109375	23106.7109375	66398.5078125	75667.546875	51137.6484375	21139.056640625	32468.056640625	9728.39453125	29408.55078125	32023.33984375	11067.5341796875	27432.64453125	11226.9	4391.5	15920.1	17404.5	10763.4	1550	8020.5
P05455	P05455	SSB	Lupus La protein	LA_HUMAN	0	51.53736	3	2	2	5	0	2	4	3	5	5	4	5	False	False	False	False	False	False	False	False	False	False	False	False	34245.48828125	14019.7958984375	44002.859375	35221.26953125	NaN	33171.55078125	25222.083984375	11411.685546875	42401.24609375	23608.318359375	15884.705078125	28437.7109375	2638.2	1466.9	2876.3	5938.9	NaN	2403.9	4175.5
P05543	P05543	SERPINA7	Thyroxine-binding globulin	THBG_HUMAN	0	53.4374	23	22	22	23	20	17	25	20	23	23	21	23	False	False	False	False	False	False	False	False	False	False	False	False	100836.671875	71053.1953125	198045.484375	111732.203125	101836.03125	79971.953125	231255.765625	39072.23046875	121287.3671875	174700.28125	109538.25	64626.10546875	62143.5	43361.7	108600.2	60661.1	52267.2	35878.8	134718
P05546	P05546	SERPIND1	Heparin cofactor 2	HEP2_HUMAN	0	49.380756	37	43	37	29	35	33	37	31	36	36	37	30	False	False	False	False	False	False	False	False	False	False	False	False	2002753.5	4286763	6154568.5	1694098	4683797	2293509	3233637.25	600247.25	835917.375	2354669	2691369	732413.9375	1086589	2409714.8	3368794.3	849391.1	2434448.7	1103543.2	1573840.5
P05556	P05556	ITGB1	Integrin beta-1	ITB1_HUMAN	0	55.3626	23	27	23	19	23	20	32	32	31	27	33	30	False	False	False	False	False	False	False	False	False	False	False	False	501626.5	775846	666738.4375	445887.90625	698660.375	655780.6875	9768117	16907564	1709118.75	1387075.375	10021970	10614858	57802.7	88708	108391.1	53152.9	163030.4	88153.4	1275506.8
P05783	P05783	KRT18	Keratin, type I cytoskeletal 18	K1C18_HUMAN	0	54.417507	21	19	18	19	14	19	25	24	24	25	23	22	False	False	False	False	False	False	False	False	False	False	False	False	98773.59375	120917.921875	107568.796875	121078.734375	98718.171875	160745.03125	275910.625	158689.140625	142416.46875	202132.21875	259409.6875	143322.5625	40699.4	46157.5	38028	50068.2	37452.8	68223.3	127304.1
P05787	P05787	KRT8	Keratin, type II cytoskeletal 8	K2C8_HUMAN	0	54.032207	30	32	25	26	24	28	30	28	30	30	29	26	False	False	False	False	False	False	False	False	False	False	False	False	303056.8125	437163.375	386998	510358.46875	372216.90625	541545.1875	487752	509410.8125	349343.5	545286.25	471905.96875	416652	70722.3	112347.9	85560.4	118138.2	83778.4	129754.7	121837.7
P05814	P05814	CSN2	Beta-casein	CASB_HUMAN	0	40.513058	0	2	2	0	3	0	0	2	0	1	0	0	False	False	False	False	False	False	False	False	False	False	False	False	NaN	102824.71875	1316019.875	NaN	1646596.5	NaN	NaN	21.327178955078125	NaN	7297.57373046875	NaN	NaN	NaN	14304.7	37309.8	NaN	38559.3	NaN	NaN
P05981	P05981	HPN	Serine protease hepsin	HEPS_HUMAN	0	46.400772	8	8	7	6	5	4	8	8	6	8	9	8	False	False	False	False	False	False	False	False	False	False	False	False	47912.78125	53160.08203125	44216.09765625	45726.9453125	62370.59375	60038.2109375	269290.65625	373114.34375	68941.171875	73926.3359375	345196.125	197584.8125	19184.5	16478.2	13495.1	13327.1	16156.4	13114.1	120753
P05997	P05997	COL5A2	Collagen alpha-2(V) chain	CO5A2_HUMAN	0	50.446674	3	4	4	4	1	1	11	10	12	11	11	9	False	False	False	False	False	False	False	False	False	False	False	False	13557.5791015625	12250.0322265625	22594.033203125	15220.509765625	13636.763671875	9606.54296875	175193.328125	46889.359375	35577.640625	76637.8984375	261636.875	56028.42578125	601.5	569.3	1077.5	803.7	154.6	108.9	19701.7
P06132	P06132	UROD	Uroporphyrinogen decarboxylase	DCUP_HUMAN	0	44.311745	5	3	2	3	0	3	8	8	8	6	8	7	False	False	False	False	False	False	False	False	False	False	False	False	50375.53515625	25771.98828125	11949.78515625	23869.4609375	NaN	34671.296875	119716.3671875	159166.453125	94175.9765625	65863.84375	306380	105543.25	18524.9	2666.6	1453.6	3398.6	NaN	5735.3	47864.9
P06213	P06213	INSR	Insulin receptor	INSR_HUMAN	0	53.009277	1	4	2	3	3	1	16	23	8	8	20	17	False	False	False	False	False	False	False	False	False	False	False	False	58249.26171875	16427.94921875	14825.38671875	20351.94140625	75048.984375	588345.25	45154.25390625	52978.8203125	16950.8359375	11789.9501953125	120672.15625	36294.3359375	592	1269.4	324.5	895.2	38408.3	17433.6	5570.6
P06239	P06239	LCK	Tyrosine-protein kinase Lck	LCK_HUMAN	0	54.231125	13	13	6	10	9	10	7	7	11	9	3	5	False	False	False	False	False	False	False	False	False	False	False	False	60578.25	206489.9375	75022.1015625	63543.61328125	78346.2734375	61571.19140625	22407.712890625	23639.125	28896.65234375	44850.6328125	16207.001953125	17971.32421875	19170.8	59220	10524.4	14716.2	16905.9	17060.6	4089.9
P06241	P06241	FYN	Tyrosine-protein kinase Fyn	FYN_HUMAN	0	46.788513	5	4	1	2	2	2	2	2	3	3	3	2	False	False	False	False	False	False	False	False	False	False	False	False	24298.96484375	24330.919921875	13739.5361328125	8986.0068359375	32297.7734375	21719.412109375	15032.259765625	16689.181640625	21664.50390625	35014.48828125	12983.708984375	17137.15625	3069.7	2104.3	406.4	439.6	2545.9	1671.1	1142.5
P06276	P06276	BCHE	Cholinesterase	CHLE_HUMAN	0	51.28704	17	15	16	13	9	10	16	9	14	16	16	16	False	False	False	False	False	False	False	False	False	False	False	False	191079.34375	126679.375	560033.375	145283.484375	136243.6875	92011.0703125	104288.1953125	54505.8125	81841.2734375	124410.3046875	112555.109375	83960.9375	42799.6	23161.9	99296.4	24022	23770	14953.6	20095.7
P06280	P06280	GLA	Alpha-galactosidase A	AGAL_HUMAN	0	50.285625	13	11	9	14	6	11	18	18	15	16	16	17	False	False	False	False	False	False	False	False	False	False	False	False	191408.71875	131884.796875	147694.421875	157900.25	89375.6640625	120776.453125	605543.125	558073.875	207311.875	286231.5	491029.59375	400252.625	48333.3	29024.2	32844.5	39015.4	18223.5	26896.5	167618.7
P06310	P06310	IGKV2-30	Immunoglobulin kappa variable 2-30	KV230_HUMAN	0	43.06445	4	4	4	3	4	3	3	2	3	2	2	1	False	False	False	False	False	False	False	False	False	False	False	False	2119828.75	773968.4375	3024150	75900.0625	440216.78125	243886.453125	202285.28125	73226.9921875	176702.390625	375003.71875	163028.984375	178129.0625	576326.9	354776.3	1180893	50207.5	191464.6	113027.8	104626.5
P06312	P06312	IGKV4-1	Immunoglobulin kappa variable 4-1	KV401_HUMAN	0	43.270622	5	5	5	5	5	5	5	5	5	5	5	5	False	False	False	False	False	False	False	False	False	False	False	False	7867460.5	7046955	24718370	5799560.5	5167453.5	3128772	8653213	2638970	3227094.25	4997872.5	5298626	3440469.5	4007519.8	3244936.5	11219905.7	2991883.9	2803907.1	1626557.5	4425854.6
P06331	P06331	IGHV4-34	Immunoglobulin heavy variable 4-34	HV434_HUMAN	0	53.48307	6	7	6	4	6	6	6	5	6	6	6	4	False	False	False	False	False	False	False	False	False	False	False	False	1791348.125	2528789	5037067.5	661068.0625	927541.125	438021.78125	1496533	885619.625	1690081.375	1180343.25	613753.625	557306.8125	1105437.5	1685708.6	3760336.7	921272.9	888824.5	506628.8	1656529.5
P06396	P06396	GSN	Gelsolin	GELS_HUMAN	0	52.14587	81	80	73	67	64	57	63	64	72	70	67	67	False	False	False	False	False	False	False	False	False	False	False	False	8179264.5	5163642.5	7967698.5	3871423.5	6022915.5	2993776.75	2048005.625	1581795.25	2114711	2754839.5	1561022.75	1584861.875	2394109	1490707.3	2097705.4	1058089.3	1724234.9	802691	592613.9
P06454	P06454	PTMA	Prothymosin alpha	PTMA_HUMAN	0	49.987797	0	1	1	2	1	1	1	2	1	1	1	2	False	False	False	False	False	False	False	False	False	False	False	False	NaN	17553.435546875	14972.8017578125	12082.52734375	20544.720703125	9400.6123046875	6491.8515625	15602.2958984375	16289.0751953125	1776.0830078125	17998.1875	108983.765625	NaN	4572.9	3900.6	3477.8	5352.1	2449	1691.2
P06493	P06493	CDK1	Cyclin-dependent kinase 1	CDK1_HUMAN	0	53.96304	2	2	1	2	1	1	3	3	3	2	3	3	False	False	False	False	False	False	False	False	False	False	False	False	20746.130859375	17217.201171875	22789.068359375	18564.765625	16602.37890625	13455.357421875	29570.9921875	36399.40234375	26454.203125	36264.51953125	39360.640625	26299.10546875	1926.9	1638.5	1727.3	1787.8	1258.4	1019.9	3671.5
P06576	P06576	ATP5F1B	ATP synthase subunit beta, mitochondrial	ATPB_HUMAN	0	50.25287	27	27	27	24	11	25	30	31	32	29	32	33	False	False	False	False	False	False	False	False	False	False	False	False	220428.9375	174174.859375	185424.0625	138303.546875	194043.359375	265182.71875	322099.71875	547536.8125	229785.09375	196674.484375	445280.28125	584938.5	78719.3	60644.4	66222.7	47416.1	26595.5	92460.2	130306.6
P06681	P06681	C2	Complement C2	CO2_HUMAN	0	51.58126	33	32	30	26	28	26	27	29	29	28	29	31	False	False	False	False	False	False	False	False	False	False	False	False	765104.875	516172.46875	1086876.125	548905.0625	585204.1875	566050.125	569144.1875	257529.8125	301121.53125	400096.6875	549852.9375	228253.578125	269317.2	187599.6	330059.2	161332	209909.6	188964.5	138625.7
P06702	P06702	S100A9	Protein S100-A9	S10A9_HUMAN	0	49.93023	28	33	30	21	15	17	13	12	20	19	20	34	False	False	False	False	False	False	False	False	False	False	False	False	1652159.375	13617950	8366061	1843686.25	1260475.5	4121754.5	161368.734375	106588.0859375	270981.8125	452811.0625	305787.90625	17008426	2225676.5	18844003.1	11806546.9	2376448.1	1539746.1	5065910.6	191168.5
P06703	P06703	S100A6	Protein S100-A6	S10A6_HUMAN	0	47.786304	8	9	8	8	9	8	7	6	8	7	7	7	False	False	False	False	False	False	False	False	False	False	False	False	286638.5625	608686.0625	391732.4375	474473.21875	613316.6875	566586.3125	173216.5625	171563.4375	520705.5625	511255.4375	211059	414662.4375	369640.8	766552.7	508603.9	593935.7	790864	712116.5	208845.9
P06727	P06727	APOA4	Apolipoprotein A-IV	APOA4_HUMAN	0	56.00491	68	76	71	48	56	42	65	68	67	67	70	66	False	False	False	False	False	False	False	False	False	False	False	False	1923440.5	4044753.5	4145770.5	2073586.625	4881562	1851961.875	7320464	7115362	3211869.5	3262680.25	6042239.5	6108796	1013338.3	2240715.8	2335586.1	1147160.8	2900914.1	1012361.6	4050865.8
P06730	P06730	EIF4E	Eukaryotic translation initiation factor 4E	IF4E_HUMAN	0	51.393986	7	7	5	8	6	7	8	9	8	7	8	9	False	False	False	False	False	False	False	False	False	False	False	False	62722.81640625	49192.65625	48673.04296875	54300.12890625	48941.9609375	85199.8046875	83244.4375	130287.5859375	80412.515625	70859.671875	85771.046875	113135.984375	24974.1	17200.3	22292.6	23730.4	18682.3	34870.9	35642.6
P06731	P06731	CEACAM5	Carcinoembryonic antigen-related cell adhesion molecule 5	CEAM5_HUMAN	0	43.465683	4	6	4	4	4	5	5	6	5	6	6	5	False	False	False	False	False	False	False	False	False	False	False	False	330255.0625	885687	445550.75	454509.4375	445427.34375	751224.0625	721145.4375	496466.875	390147.1875	558088.3125	528026.8125	729557.5625	52196.5	177806.5	76992.4	69737.7	76645	145516.7	219850.5
P06733	P06733	ENO1	Alpha-enolase	ENOA_HUMAN	0	55.676224	56	55	53	51	50	47	52	52	54	48	55	46	False	False	False	False	False	False	False	False	False	False	False	False	7337137	5321245	4776780.5	5806783	3362148.5	5166555	4284459.5	5346959.5	4092790.25	3056271.75	9486512	6007099.5	3074374.1	2691318.6	2054260.2	3153091.4	1734184.4	2589195.3	2371710.8
P06737	P06737	PYGL	Glycogen phosphorylase, liver form	PYGL_HUMAN	0	55.112698	81	76	65	66	58	65	72	62	77	72	77	67	False	False	False	False	False	False	False	False	False	False	False	False	1763666.25	765327.8125	915490.75	898708.75	404793.1875	1389846.5	945655.375	435864.5	1413422.375	1147466.625	2456788.25	610956.25	407353.4	186907.5	214229.4	203905.9	98177.5	303803.2	213199.1
P06744	P06744	GPI	Glucose-6-phosphate isomerase	G6PI_HUMAN	0	58.272945	34	37	37	34	32	35	34	37	35	26	40	35	False	False	False	False	False	False	False	False	False	False	False	False	556175.4375	598841.625	942238.125	523932.90625	361208.03125	569216.375	760928.4375	842606.0625	341613.9375	255348.375	1330294.625	846326.6875	184236	202238.6	312000	169719.3	116760.2	175341.5	272034.8
P06748	P06748	NPM1	Nucleophosmin	NPM_HUMAN	0	55.62964	12	10	8	11	10	9	7	13	12	8	11	12	False	False	False	False	False	False	False	False	False	False	False	False	66492.5390625	54784.5859375	97444.3828125	107319.5546875	103714.2734375	56330.0546875	34824.71875	101839.6640625	61467.1640625	32007.18359375	52169.96484375	119461.3828125	27751.5	25986.8	32254.1	62780.8	56418.9	29059.9	14379.6
P06753	P06753	TPM3	Tropomyosin alpha-3 chain	TPM3_HUMAN	0	48.771557	6	6	2	4	2	2	5	6	6	6	6	6	False	False	False	False	False	False	False	False	False	False	False	False	34628.83203125	42377.61328125	38743.2734375	38238.484375	56110.8515625	41273.00390625	47993.1484375	129374.921875	35461.75390625	35727.59765625	44765.7109375	411365.03125	9485.9	11083.2	5418.2	6605.9	8130.8	6610.3	9538.8
P06756	P06756	ITGAV	Integrin alpha-V	ITAV_HUMAN	0	50.611126	32	41	35	38	37	36	42	43	45	41	45	43	False	False	False	False	False	False	False	False	False	False	False	False	134251.390625	330775.09375	436125.0625	234540.203125	711005.875	458496.125	518202.125	395899.96875	739765.625	424464.5	1011324.5	417722.28125	28813.4	77187.7	87046	45910.1	144716.4	85845.8	105733.7
P06858	P06858	LPL	Lipoprotein lipase	LIPL_HUMAN	0	48.962074	8	4	7	3	4	6	6	7	7	6	3	4	False	False	False	False	False	False	False	False	False	False	False	False	52563.78125	21416.619140625	65106.87890625	16452.53515625	40108.734375	53819.42578125	29881.94921875	18132.513671875	35018.828125	32042.994140625	14991.033203125	23419.111328125	13151.5	3285.4	13374.7	2160.4	7394.8	11066.3	7652.7
P06865	P06865	HEXA	Beta-hexosaminidase subunit alpha	HEXA_HUMAN	0	52.651615	20	19	17	19	15	13	25	23	22	21	25	20	False	False	False	False	False	False	False	False	False	False	False	False	180874.953125	190040.546875	216884.578125	178887.046875	162364.625	136428.109375	835899.75	467213.71875	181880.53125	167838.890625	580643.5	323133.375	53635.9	60880.5	61009.5	62666.8	57357.8	42643.8	274082.6
P06870	P06870	KLK1	Kallikrein-1	KLK1_HUMAN	0	44.817455	3	3	3	2	3	2	0	1	0	0	0	0	False	False	False	False	False	False	False	False	False	False	False	False	189835.265625	315668.53125	532312.875	62030.07421875	155297.078125	158035.1875	NaN	7551.4697265625	NaN	NaN	NaN	NaN	26946.2	57078.9	115263	16541.9	46808.8	26339.2	NaN
P07093	P07093	SERPINE2	Glia-derived nexin	GDN_HUMAN	0	49.708107	67	62	53	47	38	42	56	46	66	61	65	50	False	False	False	False	False	False	False	False	False	False	False	False	11949512	5448323	8607652	5895040	3586109.75	5044185.5	13110021	2096415.5	57646716	15348824	22212822	4543212.5	5266319.4	2629116.7	3501655.5	2706497.8	1611681.1	2163541.5	5949720.3
P07098	P07098	LIPF	Gastric triacylglycerol lipase	LIPG_HUMAN	0	47.28802	18	17	10	8	9	10	8	8	9	10	9	8	False	False	False	False	False	False	False	False	False	False	False	False	2944475.5	7165079	486156.78125	581879.1875	1374035.875	1544107.75	202944.75	114627.015625	45705.14453125	254713.9375	143983.296875	119188.703125	977982.3	2359360.4	144055	208282.6	423388.3	512137.9	94384.5
P07099	P07099	EPHX1	Epoxide hydrolase 1	HYEP_HUMAN	0	47.69048	9	9	5	8	3	8	10	9	10	9	7	9	False	False	False	False	False	False	False	False	False	False	False	False	41879.83984375	44727.24609375	40972.328125	62326.78125	18725.279296875	64402.875	66758.5703125	27712.119140625	64575.0859375	56972.06640625	26214.654296875	73605.7890625	8717.9	10055.6	4197.1	9868.7	1635.8	13441.9	21205.4
P07108	P07108	DBI	Acyl-CoA-binding protein	ACBP_HUMAN	0	50.122623	11	13	7	6	6	5	9	10	9	9	10	12	False	False	False	False	False	False	False	False	False	False	False	False	147279.703125	358477.875	140001.234375	74923.6796875	306121.75	161647.28125	238031.21875	405477.8125	95130.90625	58943.7109375	191496.40625	1147145.75	167830.2	394994.1	110110.5	71013.8	179357.2	99097.3	226635.7
P07148	P07148	FABP1	Fatty acid-binding protein, liver	FABPL_HUMAN	0	46.931152	1	1	0	0	0	5	9	9	9	8	9	8	False	False	False	False	False	False	False	False	False	False	False	False	968324.6875	53300.09765625	NaN	NaN	NaN	49855.52734375	1786607.375	3750029.5	571239.1875	228253.40625	1905593.25	2045127.875	1857.5	3233.8	NaN	NaN	NaN	32901.4	1789334.6
P07195	P07195	LDHB	L-lactate dehydrogenase B chain	LDHB_HUMAN	0	57.25811	22	25	21	21	18	18	20	22	24	23	23	23	False	False	False	False	False	False	False	False	False	False	False	False	516106.5625	700817.25	615025.4375	448916.5	650112.4375	645231.6875	1014901	1259634.375	725573.8125	597258.75	1021604.4375	637571.375	190951.2	264916.5	237211	177404.9	228614.2	251470	397487.2
P07203	P07203	GPX1	Glutathione peroxidase 1	GPX1_HUMAN	0	48.10117	10	10	5	6	5	7	8	10	9	9	10	9	False	False	False	False	False	False	False	False	False	False	False	False	86891.9375	64329.390625	65036.81640625	60486.08984375	49253.328125	111107.7265625	68021.1484375	113868.3359375	83493.5	61542.0703125	127845.15625	70589.21875	78283.5	46789.6	25664.6	30659.8	24775.2	59534.6	35416.4
P07204	P07204	THBD	Thrombomodulin	TRBM_HUMAN	0	40.028915	0	1	1	0	1	0	0	0	0	0	1	0	True	True	True	True	True	True	True	True	True	True	True	True	NaN	9604.2490234375	18506.814453125	NaN	30773.056640625	NaN	NaN	NaN	NaN	NaN	44523.8984375	NaN	NaN	565	1088.6	NaN	1810.2	NaN	NaN
P07225	P07225	PROS1	Vitamin K-dependent protein S	PROS_HUMAN	0	52.213623	25	22	26	14	11	14	21	20	18	17	19	19	False	False	False	False	False	False	False	False	False	False	False	False	670977.1875	350447.9375	2123754	510367.125	385316.75	725256.5625	1661971.5	891279.125	219719.96875	315055.15625	554857.4375	735824	95369.7	66576.2	366260.7	64338.9	47864.1	85852.2	295236.2
P07237	P07237	P4HB	Protein disulfide-isomerase	PDIA1_HUMAN	0	50.01861	49	49	48	37	32	32	42	35	47	45	47	44	False	False	False	False	False	False	False	False	False	False	False	False	420628.25	411105.09375	746169.0625	381672.21875	358431.5	337248.75	287354.09375	130094.6953125	365243.46875	366468.75	492541.21875	925755.625	178936.4	178116.2	403451.9	152607.3	141759.4	130429.7	126329.2
P07305	P07305	H1-0	Histone H1.0	H10_HUMAN	0	59.25273	3	4	6	2	5	6	5	1	4	5	5	6	False	False	False	False	False	False	False	False	False	False	False	False	19539.966796875	41287.07421875	172771.265625	24520.33984375	48966.11328125	95190.9296875	58792.1484375	25554.841796875	40469.8828125	37226.3828125	38976.8046875	143039.109375	7956.9	29285.4	99902.9	4475.9	27747.7	53258.2	34908
P07307	P07307	ASGR2	Asialoglycoprotein receptor 2	ASGR2_HUMAN	0	38.62606	0	0	0	1	0	0	3	3	2	0	3	2	False	False	False	False	False	False	False	False	False	False	False	False	NaN	NaN	NaN	1569.8331298828125	NaN	NaN	56639.9609375	66625.25	5201.103515625	NaN	91343.5703125	40047.328125	NaN	NaN	NaN	61.9	NaN	NaN	12450.4
P07311	P07311	ACYP1	Acylphosphatase-1	ACYP1_HUMAN	0	44.77105	2	2	1	1	2	1	2	2	1	2	1	0	False	False	False	False	False	False	False	False	False	False	False	False	17505.755859375	12677.3515625	9781.302734375	14474.6533203125	32141.462890625	9170.9248046875	10693.5078125	12359.82421875	7044.0859375	6100.9052734375	8196.7802734375	NaN	4342.9	3764	751.8	1112.5	6508.2	704.9	2721.6
P07327	P07327	ADH1A	Alcohol dehydrogenase 1A	ADH1A_HUMAN	0	49.89197	8	6	4	5	5	5	19	20	17	15	18	18	False	False	False	False	False	False	False	False	False	False	False	False	31297.3203125	32450.478515625	6992.1103515625	15039.7021484375	27774.578125	14579.8701171875	220288.8125	301824.75	43958.515625	57600.90625	103169.578125	104734.1484375	9644.3	11730.1	2606.2	3405	10463.2	3850	112212.9
P07333	P07333	CSF1R	Macrophage colony-stimulating factor 1 receptor	CSF1R_HUMAN	0	57.668724	4	4	2	2	1	1	7	3	5	6	7	5	False	False	False	False	False	False	False	False	False	False	False	False	10101.6552734375	8078.7646484375	30979.658203125	7409.68408203125	5595.78173828125	5630.306640625	112647.3203125	8758.5087890625	21144.51953125	42185.6171875	46672.28125	30288.5390625	729.7	568.7	899.6	297.3	239	240.5	15685.7
P07339	P07339	CTSD	Cathepsin D	CATD_HUMAN	0	53.794807	23	23	23	21	19	22	20	18	23	19	19	21	False	False	False	False	False	False	False	False	False	False	False	False	3473535.25	2355734.75	3455756	3067171.25	1489255.25	4632267.5	1678288	764928.1875	1207186	1024378.3125	1749874.875	2907592.25	1182414.4	798771.8	997441.9	1017875.3	484952.5	1535068.7	630778.2
P07355	P07355	ANXA2	Annexin A2	ANXA2_HUMAN	0	52.214245	75	77	65	61	71	60	60	60	66	63	59	58	False	False	False	False	False	False	False	False	False	False	False	False	6425175.5	15704082	6971763	8161200	17076572	14293855	4023736	5247031.5	9259258	8912399	5322466	6486475	4400517	10694036.1	4697589.6	6117392.5	11775326.7	9689540.4	2887810.2
P07357	P07357	C8A	Complement component C8 alpha chain	CO8A_HUMAN	0	47.74197	27	29	27	21	22	20	22	20	22	23	21	22	False	False	False	False	False	False	False	False	False	False	False	False	1986926.375	2741360.5	3548011.25	2135496.5	2910756.5	1361293.25	1183911.75	533030.9375	1947632.375	2600100	1434385.875	857817.875	1250313.2	1790038.6	2069455.5	1271433.6	1769010.7	785010.6	639559
P07358	P07358	C8B	Complement component C8 beta chain	CO8B_HUMAN	0	51.23365	32	34	34	28	30	28	32	30	32	30	32	31	False	False	False	False	False	False	False	False	False	False	False	False	4409524.5	6044274	8203962.5	4959816	5902240	3050178	2828925.25	1041230.3125	4231480	6814732.5	2785026.75	1792115.625	1969386.1	2675182.8	3445635.9	2162256.8	2691816.5	1296624.5	1180239.1
P07360	P07360	C8G	Complement component C8 gamma chain	CO8G_HUMAN	0	49.847645	12	14	14	13	14	14	12	11	14	12	13	12	False	False	False	False	False	False	False	False	False	False	False	False	4370051	5719625	7668088.5	4232048	4173277.75	2339917.5	2097643.25	890252.5625	3655099.75	5577281	2559605.25	1598443.875	2915635.2	3806980.9	5066863.3	2827241.9	3255995.2	1652964.2	1401996.1
P07384	P07384	CAPN1	Calpain-1 catalytic subunit	CAN1_HUMAN	0	55.232292	33	38	34	33	32	33	30	32	33	38	29	38	False	False	False	False	False	False	False	False	False	False	False	False	314309.40625	450922.0625	427556.90625	352449.96875	366827.5625	387482.21875	267399.53125	326980.46875	317184.875	374513.96875	251709.609375	475434.875	128745.3	193192	169240.9	121325.4	132133.3	133505.3	95991.8
P07437	P07437	TUBB	Tubulin beta chain	TBB5_HUMAN	0	48.16916	7	7	5	5	5	6	5	5	5	6	5	5	False	False	False	False	False	False	False	False	False	False	False	False	1453461.875	788735	1445699	925196.75	924818	1814250.625	832043.9375	1367171.75	1396489.125	892536	1373385	1650816.5	202995.2	120707.9	188351.5	126396.9	136784.7	161730.8	184243
P07451	P07451	CA3	Carbonic anhydrase 3	CAH3_HUMAN	0	47.718567	0	2	0	0	0	2	3	1	1	2	3	2	False	False	False	False	False	False	False	False	False	False	False	False	NaN	1300.3221435546875	NaN	NaN	NaN	2772.195556640625	24966.28125	2820.768310546875	2507.371826171875	5230.8916015625	26113.400390625	4745.10888671875	NaN	358.6	NaN	NaN	NaN	293.6	7050
P07476	P07476	IVL	Involucrin	INVO_HUMAN	0	55.273514	18	20	14	18	13	19	13	4	21	24	5	28	False	False	False	False	False	False	False	False	False	False	False	False	33225.7578125	40702.8359375	39684.2109375	29038.791015625	31740.0234375	62979.5625	9661.2548828125	8655.7197265625	73490.8125	42539.15625	3255.452392578125	186242.359375	9200.1	11956	10699.6	9645.7	7683.9	19272.8	2791.2
P07477	P07477	PRSS1	Serine protease 1	TRY1_HUMAN	0	40.018845	5	4	4	4	4	4	7	6	6	6	5	5	False	False	False	False	False	False	False	False	False	False	False	False	22144126	44045720	221497072	44775620	161796880	197241024	37686480	26605746	43641520	14927213	75841880	89060480	1041114.6	2584054.6	70545157.9	24022977.2	17815489.6	12191314.2	27220782.8
P07478	P07478	PRSS2	Trypsin-2	TRY2_HUMAN	0	48.35143	0	0	0	1	0	0	2	0	2	2	0	2	False	False	False	False	False	False	False	False	False	False	False	False	NaN	NaN	NaN	1084.6275634765625	NaN	NaN	77201.8984375	NaN	25786.861328125	82723.109375	NaN	35480.6640625	NaN	NaN	NaN	80.4	NaN	NaN	19677.5
P07498	P07498	CSN3	Kappa-casein	CASK_HUMAN	0	41.667	0	1	1	0	1	0	0	0	0	0	0	0	True	True	True	True	True	True	True	True	True	True	True	True	NaN	32801.2578125	54113.32421875	NaN	68790.15625	NaN	NaN	NaN	NaN	NaN	NaN	NaN	NaN	4100.2	6764.2	NaN	8598.8	NaN	NaN
P07585	P07585	DCN	Decorin	PGS2_HUMAN	0	50.566216	13	13	11	9	7	9	17	12	16	14	17	14	False	False	False	False	False	False	False	False	False	False	False	False	178493.5	156931.75	170130.046875	145909.734375	73980.5	151355.375	3162816.5	272149.9375	1698441.625	826988.1875	7371951	391393.34375	52638.5	44503.2	42896.9	38172.1	17330	27248.4	868693.2
P07602	P07602	PSAP	Prosaposin	SAP_HUMAN	0	44.369045	5	7	5	5	5	1	2	3	4	4	5	6	False	False	False	False	False	False	False	False	False	False	False	False	22131.80078125	40251.33203125	40610.3125	25398.3671875	29633.3359375	30484.76171875	7247.38037109375	9951.1376953125	3844.46630859375	13000.6533203125	10789.1767578125	11398.4248046875	3219.8	7828.8	6881.9	3763.7	4087.5	496.9	376.2
P07686	P07686	HEXB	Beta-hexosaminidase subunit beta	HEXB_HUMAN	0	53.55926	38	38	34	30	23	22	40	40	40	36	39	38	False	False	False	False	False	False	False	False	False	False	False	False	432837.90625	450140.8125	564219.25	541931.375	390467.09375	346012.625	2137583.25	2079767.5	1197959	732307.75	1343469.375	1206316.375	122541.9	129353.5	156200.5	143310.9	95906	79338	605842.8
P07711	P07711	CTSL	Procathepsin L	CATL1_HUMAN	0	55.19615	6	4	2	3	2	3	9	9	8	7	9	9	False	False	False	False	False	False	False	False	False	False	False	False	143729.484375	128107.03125	118519.484375	98917.515625	319093.84375	69678.9921875	374074.8125	237362.1875	313233.84375	115246.6875	472620.4375	247435.828125	19000.5	9677.1	4305.2	30799.2	8568	37595.4	77925.2
P07737	P07737	PFN1	Profilin-1	PROF1_HUMAN	0	50.973885	19	19	19	14	16	14	17	16	19	16	17	14	False	False	False	False	False	False	False	False	False	False	False	False	1489093.875	1344016.5	911952.9375	1143278.375	1034315	1299073.125	4594379.5	2385415.5	3329193	2252977.25	4899102.5	2769243.5	1178329.9	1127371	786324.8	957371.1	959630.4	839061.8	3636226
P07738	P07738	BPGM	Bisphosphoglycerate mutase	PMGE_HUMAN	0	51.394478	15	10	10	12	7	12	15	14	16	16	15	15	False	False	False	False	False	False	False	False	False	False	False	False	195767.9375	52622.71875	46602.1796875	87475.4140625	46998.01953125	125178.421875	236345.265625	177604.96875	282096.125	261573.65625	1043004.0625	160105.203125	73842.5	19280.3	13065.9	33058.2	13358.1	49215.7	90905.7
P07741	P07741	APRT	Adenine phosphoribosyltransferase	APT_HUMAN	0	51.67748	16	17	16	14	14	16	15	17	16	15	17	14	False	False	False	False	False	False	False	False	False	False	False	False	549868.25	347634.375	462586.3125	607104.25	390243.4375	537769.125	806061.9375	1326653.625	593358.3125	532686.0625	730270.6875	905237.375	217478.4	121087.3	190413.5	211107.7	145098.2	198082.8	285573.9
P07814	P07814	EPRS1	Bifunctional glutamate/proline--tRNA ligase	SYEP_HUMAN	0	55.00705	60	58	49	52	40	33	49	58	62	56	57	53	False	False	False	False	False	False	False	False	False	False	False	False	202671.5	166647.734375	206431.671875	173629.984375	226428.125	180935.390625	110202.0234375	224731.578125	227695.15625	223350.546875	131286.765625	181325.421875	37279.2	31281.4	49144.6	30223.8	32298.2	23762.1	19430
P07858	P07858	CTSB	Cathepsin B	CATB_HUMAN	0	53.375942	17	12	13	9	9	12	14	16	13	18	17	18	False	False	False	False	False	False	False	False	False	False	False	False	271630.5	111202.515625	149394.25	195751.890625	85052.8203125	279021.5625	379148.4375	160205.359375	142897.21875	180343.40625	433791.03125	317881.8125	79069.5	50478.8	63856	51192.2	34959.6	93115.3	159893.4
P07900	P07900	HSP90AA1	Heat shock protein HSP 90-alpha	HS90A_HUMAN	0	51.365253	64	61	57	52	47	49	65	65	67	62	68	65	False	False	False	False	False	False	False	False	False	False	False	False	2065621.875	1313759.125	1435599.75	1784755.125	1127446.375	2350784	2086151.75	2938537.75	2404371	2267822	2755021.75	3222961.75	558485.3	370775.9	522200.2	480461.5	314552.9	585108.2	579985.4
P07902	P07902	GALT	Galactose-1-phosphate uridylyltransferase	GALT_HUMAN	0	42.351257	2	1	1	1	1	0	3	5	2	0	5	1	False	False	False	False	False	False	False	False	False	False	False	False	23881.078125	3988.345703125	270250.1875	17603.42578125	16979.3125	NaN	60070.2265625	65289.8671875	38612.42578125	NaN	48807.44921875	27000.2578125	1426.9	158	10706	493.3	475.8	NaN	9031.1
P07910	P07910	HNRNPC	Heterogeneous nuclear ribonucleoproteins C1/C2	HNRPC_HUMAN	0	50.657104	10	11	5	9	4	4	10	11	12	10	11	15	False	False	False	False	False	False	False	False	False	False	False	False	130919.1953125	112785.1953125	96409.03125	88187.515625	54512.4140625	76354.09375	307723.875	226751.59375	309235.25	186614.6875	245061.21875	358314.15625	24768.6	31247.8	16634.6	21103	13427.3	12047.9	97022.4
P07911	P07911	UMOD	Uromodulin	UROM_HUMAN	0	53.996357	21	26	24	20	24	19	10	9	16	18	8	9	False	False	False	False	False	False	False	False	False	False	False	False	3293387.75	14180652	3229200	4862431.5	16228388	1253020.5	110236.1015625	84790.2421875	590258.125	3019545.25	59075.38671875	51221.92578125	1367145.2	5782367.8	1267580.4	2079357	6824344.5	508110.8	47872.9
P07942	P07942	LAMB1	Laminin subunit beta-1	LAMB1_HUMAN	0	57.276085	51	46	39	40	39	24	87	73	91	81	92	76	False	False	False	False	False	False	False	False	False	False	False	False	171638.3125	100711.4921875	182256.796875	129159.390625	166849.0625	91326.171875	4174655.25	675838.6875	2012713.125	3210277.5	4494032	1159702.5	21631.3	11889.4	20544.4	16577.4	22184.6	7104.1	542996.3
P07947	P07947	YES1	Tyrosine-protein kinase Yes	YES_HUMAN	0	53.222557	30	31	23	22	24	24	22	23	24	25	23	21	False	False	False	False	False	False	False	False	False	False	False	False	740031.6875	999444.9375	572668.25	743606.5	1048906.375	808647.5625	507820.25	775592.875	339361.25	441523.96875	459928	448581.03125	205103.1	420123.5	156449	200760.7	306177.1	211631.7	150922
P07948	P07948	LYN	Tyrosine-protein kinase Lyn	LYN_HUMAN	0	50.92452	26	29	25	23	21	19	19	20	21	22	16	17	False	False	False	False	False	False	False	False	False	False	False	False	517961.90625	702809.6875	526027.9375	458410.96875	749775.75	619650.3125	202745.265625	201126.03125	234058.203125	339252.625	150143.125	143645.609375	168161.3	219429.9	183675.3	138198.9	231967.6	180865.7	67647.2
P07954	P07954	FH	Fumarate hydratase, mitochondrial	FUMH_HUMAN	0	54.000973	12	12	10	11	5	9	12	10	9	11	11	14	False	False	False	False	False	False	False	False	False	False	False	False	31069.76953125	28801.29296875	52939.18359375	24461.884765625	23533.09375	38888.39453125	35969.88671875	25711.736328125	15600.974609375	15424.7353515625	38286.22265625	63357.31640625	11482.3	25707.3	18667.1	7493.6	3923.4	9168.4	13744.4
P07988	P07988	SFTPB	Pulmonary surfactant-associated protein B	PSPB_HUMAN	0	47.050804	28	27	25	26	22	25	19	10	22	25	14	14	False	False	False	False	False	False	False	False	False	False	False	False	10131074	7787381.5	11818177	13198826	5889607.5	16812142	555835.625	157916.65625	1972210.25	2181093.75	387658.34375	616248	6629451.8	4607365.8	7371810.8	6756410.8	4603892.7	11663311.2	190676.2
P07996	P07996	THBS1	Thrombospondin-1	TSP1_HUMAN	0	52.521393	71	71	65	57	61	53	48	47	66	64	46	50	False	False	False	False	False	False	False	False	False	False	False	False	5763172.5	6104790	4453864	5778541.5	6813976.5	3424142.75	1590688.875	658323.75	7119149	7583956.5	888408.875	599701.5	1019458.8	1070443.7	795939.9	1036919.5	1210043.9	590951.2	433489.8
P08069	P08069	IGF1R	Insulin-like growth factor 1 receptor	IGF1R_HUMAN	0	44.14653	1	0	1	0	0	1	5	1	5	3	6	0	False	False	False	False	False	False	False	False	False	False	False	False	65143.30078125	NaN	65266.08203125	NaN	NaN	620238.4375	71401.390625	33650.95703125	60644.203125	50264.67578125	181170.484375	NaN	219.8	NaN	325.2	NaN	NaN	2092.4	3262.2
P08123	P08123	COL1A2	Collagen alpha-2(I) chain	CO1A2_HUMAN	0	50.100998	33	30	24	28	25	23	40	25	30	34	54	29	False	False	False	False	False	False	False	False	False	False	False	False	673613	546396.9375	618453.4375	432880.0625	656787.5	373009.1875	1230780.375	460696.75	425324.6875	2026930.625	2836401	378853.25	96617.2	74515.4	85143.3	59305	92700.3	47444.6	191025.4
P08133	P08133	ANXA6	Annexin A6	ANXA6_HUMAN	0	54.160652	49	53	32	38	37	42	54	49	55	52	53	50	False	False	False	False	False	False	False	False	False	False	False	False	146646.640625	180479.75	119545.296875	78392.796875	127398.1796875	203594.40625	240639.734375	210945.625	334418.96875	188106.578125	177495.9375	164094.8125	56925.3	73562.5	47222.1	29721.1	56380.7	82140.3	92355
P08134	P08134	RHOC	Rho-related GTP-binding protein RhoC	RHOC_HUMAN	0	51.332104	6	7	8	6	8	8	7	7	8	5	7	6	False	False	False	False	False	False	False	False	False	False	False	False	825251.25	1247677.625	756810.125	922967.5625	1300756.25	1176643.75	1066341.5	1722917.125	928919.125	739475.3125	1204823.875	1178957.875	528934.1	796686.3	463597.9	626033.9	848328.9	793965.2	773635.6
P08174	P08174	CD55	Complement decay-accelerating factor	DAF_HUMAN	0	45.13868	6	6	6	6	6	6	6	6	6	6	6	6	False	False	False	False	False	False	False	False	False	False	False	False	7647711	7582423.5	5219662	5382467	10555491	6802048.5	949824.9375	811367.6875	1403388	1573732	740789.0625	738231.4375	943590.1	1032820.1	660520.7	712789.9	1455024.5	907386	111135.9
P08183	P08183	ABCB1	ATP-dependent translocase ABCB1	MDR1_HUMAN	0	51.00622	13	18	5	13	12	5	23	20	15	16	22	22	False	False	False	False	False	False	False	False	False	False	False	False	22732.41796875	54362.00390625	35098.2421875	30306.5625	44769.06640625	35070.42578125	88029.203125	96182.640625	37057.94921875	34008.171875	106237.1796875	81710.59375	3507.7	9242.1	3311.8	4969.9	213745.1	157778.8	17874.6
P08185	P08185	SERPINA6	Corticosteroid-binding globulin	CBG_HUMAN	0	53.741596	15	12	15	13	14	12	15	13	15	14	16	14	False	False	False	False	False	False	False	False	False	False	False	False	179102.796875	167206.21875	219327.65625	213086.859375	417047.8125	153023.109375	559512.8125	81792.8359375	204201.875	327073.375	324712.90625	138177.40625	97944.4	85730.3	111905.6	122236.1	264657.6	57832.7	289611.1
P08195	P08195	SLC3A2	4F2 cell-surface antigen heavy chain	4F2_HUMAN	0	50.62188	21	22	14	14	12	15	25	24	26	20	27	25	False	False	False	False	False	False	False	False	False	False	False	False	139910.609375	156655.09375	124539.7421875	119943.03125	140332.875	145910.296875	413925.25	466285.53125	279511.65625	216768.890625	549291	395748.53125	37983.6	44910.5	30134.4	33159.7	22889.2	45134.9	112530.5
P08236	P08236	GUSB	Beta-glucuronidase	BGLR_HUMAN	0	45.744045	22	22	19	20	18	20	14	19	17	15	14	16	False	False	False	False	False	False	False	False	False	False	False	False	553466.1875	777853.8125	514519.1875	640126.6875	403876.03125	457980.75	260329.984375	291007.15625	208325.296875	367581	169435.578125	231203.1875	119543.6	149266.9	94483.5	131849.4	89686.1	103872.1	51720.4
P08237	P08237	PFKM	ATP-dependent 6-phosphofructokinase, muscle type	PFKAM_HUMAN	0	52.64024	15	12	14	9	6	8	11	14	13	12	10	13	False	False	False	False	False	False	False	False	False	False	False	False	200219.828125	77247.484375	152498.265625	149364.8125	94515.9375	157681.15625	127316.4375	251896.1875	116410.7578125	109924.65625	137165.765625	127424.15625	22422.9	9111.8	18886.2	19721.5	9265	14151.7	17517.5
P08238	P08238	HSP90AB1	Heat shock protein HSP 90-beta	HS90B_HUMAN	0	50.12991	38	37	29	32	30	31	34	38	36	35	37	41	False	False	False	False	False	False	False	False	False	False	False	False	1349843.875	963796.25	1145864.125	1160039	890532.0625	1597531.875	1268701.625	1922418	1414182.875	1337546	1556102.125	2316475	335289	263941.2	301473	248381.5	196160.5	313075.2	287668.6
P08240	P08240	SRPRA	Signal recognition particle receptor subunit alpha	SRPRA_HUMAN	0	52.160656	3	3	2	3	2	2	0	1	2	1	0	4	False	False	False	False	False	False	False	False	False	False	False	False	22072	24135.029296875	13106.873046875	22295.056640625	25583.51953125	37716.90234375	NaN	23027.48046875	10856.1689453125	11323.828125	NaN	16509.5	2003	2837.6	1295	1839.3	971.4	2363.6	NaN
P08243	P08243	ASNS	Asparagine synthetase [glutamine-hydrolyzing]	ASNS_HUMAN	0	41.336338	1	1	1	1	0	1	1	1	1	1	1	1	True	True	True	True	True	True	True	True	True	True	True	True	36932.32421875	18589.099609375	44694.078125	18570.90625	NaN	20075.294921875	20673.162109375	22956.2734375	22484.666015625	20501.318359375	46871.80859375	43256.765625	1191.4	599.6	1441.7	599.1	NaN	647.6	666.9
P08246	P08246	ELANE	Neutrophil elastase	ELNE_HUMAN	0	43.879444	2	2	2	2	2	2	3	2	2	2	3	2	False	False	False	False	False	False	False	False	False	False	False	False	47339.171875	40413.0390625	142870.484375	21205.419921875	27373.701171875	149869.046875	197388.640625	31569.76953125	39850.01953125	90572.5859375	472312.03125	87452.6875	6385.8	6364.8	19428.4	3443.6	4955.6	15828.4	33899.3
P08247	P08247	SYP	Synaptophysin	SYPH_HUMAN	0	39.10224	1	1	1	1	1	1	1	1	1	1	1	1	True	True	True	True	True	True	True	True	True	True	True	True	51910.390625	43172.31640625	49778.08203125	37741.2109375	54123.05078125	27921.294921875	23381.205078125	26877.82421875	24896.537109375	10926.990234375	31799.28125	14098.080078125	3993.1	3320.9	3829.1	2903.2	4163.3	2147.8	1798.6
P08253	P08253	MMP2	72 kDa type IV collagenase	MMP2_HUMAN	0	50.53754	33	29	27	30	16	15	28	24	31	32	33	25	False	False	False	False	False	False	False	False	False	False	False	False	357612.71875	167314.625	240358.109375	334125.1875	90469.5234375	92205.8125	409972.96875	102409.3359375	427832.1875	590752.5	853414.3125	105195.140625	177382.6	76313.6	112024.4	162061.4	37069.8	33027.1	195907.2
P08263	P08263	GSTA1	Glutathione S-transferase A1	GSTA1_HUMAN	0	51.094757	13	13	11	12	12	11	17	17	16	14	15	15	False	False	False	False	False	False	False	False	False	False	False	False	61260.1171875	93977.9921875	52462.2109375	61022.30078125	106737.9453125	104495	2210247.75	2077382.625	495544.34375	225002.875	1391699.25	921922.875	55431.7	97084.7	63242.7	59225.7	102557.2	86263.3	2173042.9
P08294	P08294	SOD3	Extracellular superoxide dismutase [Cu-Zn]	SODE_HUMAN	0	49.048344	8	8	9	6	7	7	6	6	6	6	6	6	False	False	False	False	False	False	False	False	False	False	False	False	493061.46875	445743.03125	1379145.5	342895.90625	499830.4375	285349.59375	622141.125	124058.7890625	416417.78125	371736.53125	557538.8125	114842.9296875	171192.2	159956.3	494003.4	123617.4	255218.5	100664.8	211316.2
P08311	P08311	CTSG	Cathepsin G	CATG_HUMAN	0	50.517708	6	9	10	8	12	10	3	1	2	1	6	4	False	False	False	False	False	False	False	False	False	False	False	False	108547.453125	242769.265625	1006341.25	62632.296875	307556.8125	235063.65625	14221.8974609375	12221.6455078125	9753.57421875	7163.03125	57693.9453125	38587.2578125	24186.7	54721.6	237679.8	23409	102808.9	56083.8	2648.7
P08473	P08473	MME	Neprilysin	NEP_HUMAN	0	53.873188	59	64	35	49	46	47	77	76	80	76	78	76	False	False	False	False	False	False	False	False	False	False	False	False	235459.21875	344993.25	156033.984375	269879.46875	279955.6875	260559.5625	1894464	3630756.25	1412521.125	1228929	1728277.75	1567283.25	143116.3	218170.6	73623.1	158205.9	175056.7	215063.9	1114484.8
P08476	P08476	INHBA	Inhibin beta A chain	INHBA_HUMAN	0	54.52822	4	4	3	3	2	3	4	2	3	5	5	3	False	False	False	False	False	False	False	False	False	False	False	False	34758.4375	41568.08984375	34482.06640625	38044.171875	14011.791015625	38718.0703125	45478.19921875	12076.330078125	16365.4423828125	32684.35546875	70765.484375	21126.564453125	5082.2	5490.8	3603	3846.9	1281.3	4529.3	5852.5
P08493	P08493	MGP	Matrix Gla protein	MGP_HUMAN	0	58.65691	5	5	5	5	5	5	5	5	5	4	5	3	False	False	False	False	False	False	False	False	False	False	False	False	104076.8828125	149053.421875	442337.5	119140.734375	143114.0625	923637.5625	38221.5	115401.125	32388.16796875	24762.384765625	118911.046875	21414.24609375	107830.7	153216.2	362582.5	108160.8	143415.8	833818.8	35231.3
P08514	P08514	ITGA2B	Integrin alpha-IIb	ITA2B_HUMAN	0	42.999092	6	0	3	0	1	4	0	0	0	0	0	0	False	False	False	False	False	False	False	False	False	False	False	False	18424.904296875	NaN	47768.32421875	NaN	20345.072265625	14695.658203125	NaN	NaN	NaN	NaN	NaN	NaN	2220.9	NaN	1787.2	NaN	343	1595.9	NaN
P08519	P08519	LPA	Apolipoprotein(a)	APOA_HUMAN	0	46.78725	1	0	2	1	0	0	1	1	0	0	0	1	False	False	False	False	False	False	False	False	False	False	False	False	41430.87890625	NaN	21176.4140625	29989.81640625	NaN	NaN	6605.4609375	4781.6953125	NaN	NaN	NaN	37124.3515625	279.6	NaN	1537.5	196.1	NaN	NaN	43.2
P08559	P08559	PDHA1	Pyruvate dehydrogenase E1 component subunit alpha, somatic form, mitochondrial	ODPA_HUMAN	0	53.750225	4	3	4	4	2	1	6	5	3	5	7	7	False	False	False	False	False	False	False	False	False	False	False	False	11596.8759765625	11855.669921875	14944.880859375	17386.900390625	69737.859375	148257	19498.90234375	16018.0205078125	14760.755859375	8706.8203125	7835.43603515625	26968.37890625	1762.1	1524.9	3088.6	3078.1	825	75.8	5957.6
P08571	P08571	CD14	Monocyte differentiation antigen CD14	CD14_HUMAN	0	45.92972	11	13	10	11	12	11	13	13	12	11	13	13	False	False	False	False	False	False	False	False	False	False	False	False	714183.1875	1011119.6875	635311.4375	391177.9375	696751.375	355646.53125	2470323.5	1870041.75	413912.65625	546246	1606883	824909.6875	175395	253733	147893.6	103209.9	186972.5	82357.2	597976.1
P08572	P08572	COL4A2	Collagen alpha-2(IV) chain	CO4A2_HUMAN	0	48.9952	15	16	12	13	12	11	16	10	8	14	15	8	False	False	False	False	False	False	False	False	False	False	False	False	1312927	1351317.375	572603.875	1453059.625	1954195.125	584724.5	414695.125	203115.328125	156014	2504818.25	869918.1875	137064.828125	59956.6	63886.9	27272.7	66800.6	81336.1	28008.7	30149.6
[truncated: 4,305 more rows]
[truncated: 5 more columns]
